# Supplementary material for: Biphenyl-4,4′-diyl bis­(2,2,5,5-tetra­methyl-1-oxyl-3-pyrroline-3-carboxyl­ate)
Source: Acta Crystallogr Sect E Struct Rep Online. 2009 Jul 4;65(Pt 8):o1784. doi: 10.1107/S1600536809024659 (PMC2977196; doi:10.1107/S1600536809024659)
Supplement: Supplementary file 2 [file e-65-o1784-Isup2.hkl]

# 
# h,k,l, Fc-squared, Fo-squared, sigma(Fo-squared) and status flag 
# 
data_I
_shelx_title ' dm in C2/m' 
_shelx_refln_list_code          4 
_shelx_F_calc_maximum      210.47 
_exptl_crystal_F_000       552.00 
_reflns_d_resolution_high  0.7005 
 
loop_ 
 _symmetry_equiv_pos_as_xyz 
 'x, y, z' 
 '-x, y, -z' 
 'x+1/2, y+1/2, z' 
 '-x+1/2, y+1/2, -z' 
 '-x, -y, -z' 
 'x, -y, z' 
 '-x+1/2, -y+1/2, -z' 
 'x+1/2, -y+1/2, z' 
 
_cell_length_a     6.9308 
_cell_length_b     9.4609 
_cell_length_c    20.8046 
_cell_angle_alpha  90.000 
_cell_angle_beta   96.059 
_cell_angle_gamma  90.000 
 
_shelx_F_squared_multiplier     1.000 
 
loop_ 
 _refln_index_h 
 _refln_index_k 
 _refln_index_l 
 _refln_F_squared_calc 
 _refln_F_squared_meas 
 _refln_F_squared_sigma 
 _refln_observed_status 
   2   0   0     1124.31     1183.32     33.92 o 
   4   0   0       40.28       36.63      5.65 o 
   6   0   0     1359.43     1221.23     26.09 o 
   8   0   0        0.41       -7.12     13.88 o 
   1   1   0     2388.16     2377.17     54.42 o 
   3   1   0     3991.49     4274.66     55.05 o 
   5   1   0      873.62      867.82     10.93 o 
   7   1   0      156.13      129.85      6.89 o 
   9   1   0      160.02      163.00     15.28 o 
   0   2   0    44297.58    39898.77   1012.74 o 
   2   2   0       19.65       38.17      8.42 o 
   4   2   0      662.78      707.04      8.63 o 
   6   2   0     1028.74      957.90     12.49 o 
   8   2   0      199.93      212.55      9.35 o 
   1   3   0     1688.27     1754.50     16.01 o 
   3   3   0      826.80      997.76     17.99 o 
   5   3   0      484.09      505.48      7.18 o 
   7   3   0      237.54      251.16      8.79 o 
   9   3   0      159.73      176.70     11.74 o 
   0   4   0     3183.12     3469.28     39.87 o 
   2   4   0      362.99      393.54      5.78 o 
   4   4   0     1316.63     1395.31     29.99 o 
   6   4   0      806.15      753.29     11.09 o 
   8   4   0      571.45      569.96     23.53 o 
   1   5   0      133.87      340.36     99.75 o 
   3   5   0      727.84      824.88      8.37 o 
   5   5   0      274.94      257.89      6.79 o 
   7   5   0      137.77      134.49      7.54 o 
   0   6   0    11166.54    10682.01    135.39 o 
   2   6   0        3.22        6.84      2.86 o 
   4   6   0       48.44       58.75      4.54 o 
   6   6   0      511.56      525.06     18.01 o 
   8   6   0       35.64       51.44     12.59 o 
   1   7   0      301.86      308.63     16.67 o 
   3   7   0      706.15      687.34      9.49 o 
   5   7   0      144.11      148.41      6.07 o 
   7   7   0       58.02       64.36      8.43 o 
   0   8   0     9529.68     8971.51    167.63 o 
   2   8   0       39.51       49.42      4.24 o 
   4   8   0        4.25       18.44      5.06 o 
   6   8   0      318.24      330.13     11.98 o 
   1   9   0       63.39      161.53     23.50 o 
   3   9   0      231.54      222.76      7.13 o 
   5   9   0      136.84      116.16      8.05 o 
   0  10   0      905.67      907.83     24.00 o 
   2  10   0        0.03       -3.51      4.82 o 
   4  10   0      129.11      124.07     11.07 o 
   6  10   0      186.54      200.42     17.74 o 
   1  11   0       55.03       41.04      5.89 o 
   3  11   0       24.30       30.98      7.50 o 
   5  11   0       41.16       43.01     11.17 o 
   0  12   0       73.10       61.62     11.14 o 
   2  12   0        7.18       -4.11      7.38 o 
   4  12   0       82.63       57.49     21.56 o 
   1  13   0        0.47       13.72     19.92 o 
  -8   0   1        1.30       -3.59      7.85 o 
  -6   0   1      102.51       79.86     23.19 o 
  -4   0   1     1585.26     1853.56     35.19 o 
  -2   0   1      959.49     1033.90     14.30 o 
   2   0   1     2118.07     2132.81     54.29 o 
   4   0   1      251.55      324.28      8.92 o 
   6   0   1      136.88      176.52      9.01 o 
   8   0   1        1.26       -1.03      8.49 o 
  -9   1   1       73.01       84.47      9.92 o 
  -7   1   1      142.22      108.66      8.01 o 
  -5   1   1        8.90       62.13     19.85 o 
  -3   1   1      148.71      312.12     85.26 o 
  -1   1   1     1900.30     1917.27     50.90 o 
   1   1   1      665.53      624.93     11.31 o 
   3   1   1      302.93      333.64      6.88 o 
   5   1   1        0.71       -2.48      2.48 o 
   7   1   1        0.17        1.76      4.72 o 
   9   1   1       16.81       12.28      8.21 o 
  -8   2   1      147.10      150.64      8.87 o 
  -6   2   1       43.65       87.52     20.28 o 
  -4   2   1      425.98      499.45      5.47 o 
  -2   2   1        0.08        1.55      0.94 o 
   0   2   1      266.68      258.83      3.83 o 
   2   2   1      558.57      583.33     12.24 o 
   4   2   1     1184.55     1198.57     19.18 o 
   6   2   1      305.88      306.79      6.59 o 
   8   2   1        4.56       -3.79      5.34 o 
  -9   3   1       68.00       64.08      9.63 o 
  -7   3   1       88.68       73.95      6.75 o 
  -5   3   1       13.35        7.74      3.62 o 
  -3   3   1      931.68     1091.42     29.76 o 
  -1   3   1     9101.41     9240.63     87.06 o 
   1   3   1      313.06      484.90     61.70 o 
   3   3   1      486.89      514.24      4.81 o 
   5   3   1      180.11      162.28      6.09 o 
   7   3   1        7.50       13.06      5.83 o 
   9   3   1       10.95        8.68      8.23 o 
  -8   4   1      464.30      428.72     24.89 o 
  -6   4   1        2.47       -1.65      4.37 o 
  -4   4   1      148.38      195.43     14.53 o 
  -2   4   1      185.27      178.64      2.83 o 
   0   4   1      416.53      717.17     56.18 o 
   2   4   1       42.95       63.81      1.96 o 
   4   4   1     1310.91     1344.67     31.46 o 
   6   4   1      494.47      481.20      8.69 o 
   8   4   1        9.41        9.42      7.04 o 
  -7   5   1       54.79       45.73      6.68 o 
  -5   5   1       25.94       23.11      3.84 o 
  -3   5   1      314.57      354.97      6.25 o 
  -1   5   1     3184.76     3493.43     48.88 o 
   1   5   1      209.15      255.41      3.55 o 
   3   5   1      215.27      235.41      3.88 o 
   5   5   1      132.10      133.05      5.61 o 
   7   5   1        5.55        3.41      5.99 o 
  -8   6   1       79.16       65.24     10.71 o 
  -6   6   1       37.13       28.08      5.60 o 
  -4   6   1      222.24      193.72      5.73 o 
  -2   6   1       73.12       86.77      3.09 o 
   0   6   1      201.85      207.92      3.73 o 
   2   6   1       75.62       82.21      2.83 o 
   4   6   1      189.86      184.52      5.44 o 
   6   6   1      117.37      111.62      7.06 o 
   8   6   1        2.12        2.11      9.13 o 
  -7   7   1       64.52       65.65      8.33 o 
  -5   7   1       11.67       21.89      6.26 o 
  -3   7   1        5.81       77.52     20.38 o 
  -1   7   1      208.83      235.48      5.93 o 
   1   7   1       96.79       93.28      4.74 o 
   3   7   1       75.44      100.36     10.44 o 
   5   7   1        3.04       -3.29      4.87 o 
   7   7   1       31.32       25.20      9.18 o 
  -6   8   1       21.22       25.79      8.08 o 
  -4   8   1      184.60      171.80      7.25 o 
  -2   8   1      110.72      109.29      5.94 o 
   0   8   1        5.76       11.84      6.51 o 
   2   8   1      164.23      168.01      6.92 o 
   4   8   1        5.38       -4.86      4.86 o 
   6   8   1       36.42       35.05     12.63 o 
  -7   9   1       51.41      101.91     22.21 o 
  -5   9   1        0.69        3.43      6.06 o 
  -3   9   1       26.63       29.62      5.11 o 
  -1   9   1       86.83      129.20     10.05 o 
   1   9   1       75.55       73.89      4.60 o 
   3   9   1        0.00       -3.24      5.55 o 
   5   9   1        2.55        2.42      6.09 o 
  -6  10   1        0.44       -1.74     11.42 o 
  -4  10   1       24.10       21.02      6.94 o 
  -2  10   1        2.02        4.56      7.33 o 
   0  10   1        7.06        4.53      4.36 o 
   2  10   1        9.86        8.66      4.81 o 
   4  10   1       78.52       83.21      8.12 o 
   6  10   1       96.39       93.21     14.65 o 
  -5  11   1       16.68       22.60     10.30 o 
  -3  11   1        0.56       -8.49      8.49 o 
  -1  11   1      286.48      278.08     10.49 o 
   1  11   1       66.62       59.89      6.35 o 
   3  11   1      119.35      124.31      9.44 o 
   5  11   1       35.91       51.69     15.16 o 
  -2  12   1        3.73        4.79      7.66 o 
   0  12   1       54.93       57.99      7.46 o 
   2  12   1        2.12       -2.00      7.52 o 
   4  12   1       77.18       77.41     21.88 o 
  -1  13   1      142.54      118.57     22.86 o 
   1  13   1       56.01       23.84     19.60 o 
  -8   0   2      143.49      151.40     13.47 o 
  -6   0   2      119.40      120.87     10.24 o 
  -2   0   2     3851.33     3863.14     50.46 o 
   0   0   2     4113.12     3477.64    331.21 o 
   2   0   2     2126.85     1998.37     57.84 o 
   4   0   2      371.10      401.83     10.94 o 
   6   0   2        0.68        6.25      9.96 o 
   8   0   2       37.28       44.64     10.62 o 
  -9   1   2        1.58        4.31      7.57 o 
  -7   1   2      302.32      264.42     10.61 o 
  -5   1   2        9.12        6.59      2.89 o 
  -3   1   2     2781.51     3020.44     30.47 o 
  -1   1   2    19762.44    17863.07    548.07 o 
   1   1   2     3393.84     3157.02     44.87 o 
   3   1   2     1390.08     1480.70     32.38 o 
   5   1   2     1760.73     1798.20     26.18 o 
   7   1   2        0.97       -2.08      4.62 o 
   9   1   2        7.25        4.18      9.10 o 
  -8   2   2       69.32       64.85      7.56 o 
  -6   2   2      280.56      293.30     29.04 o 
  -4   2   2      222.61      306.17      3.80 o 
  -2   2   2       16.57       25.52      1.52 o 
   0   2   2     5521.34     5200.28     71.18 o 
   2   2   2      748.14      862.16     12.35 o 
   4   2   2      164.39      146.19      2.84 o 
   6   2   2        5.36       10.34      3.67 o 
   8   2   2        2.46        3.07      5.78 o 
  -9   3   2        3.86        0.52      7.69 o 
  -7   3   2        2.90       -0.38      4.41 o 
  -5   3   2      340.54      328.03      9.08 o 
  -3   3   2      739.78      771.64     18.29 o 
  -1   3   2     1491.72     2043.85    165.11 o 
   1   3   2     9180.35     9005.90     77.92 o 
   3   3   2      775.06      844.49      8.73 o 
   5   3   2        8.66        6.82      2.88 o 
   7   3   2      340.99      340.02     10.84 o 
   9   3   2      219.76      244.30     18.81 o 
  -8   4   2       20.46       33.55      8.60 o 
  -6   4   2      949.41      952.09     13.44 o 
  -4   4   2      725.95      926.89     17.75 o 
  -2   4   2      746.03      815.53      8.12 o 
   0   4   2     3509.56     3543.91     69.63 o 
   2   4   2     2787.74     3033.73     28.10 o 
   4   4   2      422.87      417.88      6.25 o 
   6   4   2       27.26       37.20      5.33 o 
   8   4   2        4.26        7.38      8.76 o 
  -9   5   2        0.37      -12.74     12.74 o 
  -7   5   2       16.10       17.92      5.84 o 
  -5   5   2      214.70      203.05     10.47 o 
  -3   5   2       78.83      147.00     23.07 o 
  -1   5   2     1015.46     1023.93      9.78 o 
   1   5   2     1349.26     1407.50     17.99 o 
   3   5   2      381.44      428.84      6.80 o 
   5   5   2       24.05       16.00      3.59 o 
   7   5   2      200.79      203.53      9.49 o 
  -8   6   2       18.22       22.85      9.35 o 
  -6   6   2       15.31       16.68      5.59 o 
  -4   6   2      133.38      133.71      4.18 o 
  -2   6   2       74.93       77.25      6.33 o 
   0   6   2      918.25     1027.33     10.73 o 
   2   6   2       12.51       25.97      2.49 o 
   4   6   2        0.37       -3.08      3.08 o 
   6   6   2       14.54       17.44      5.56 o 
   8   6   2        4.74        0.79      9.05 o 
  -7   7   2      141.71      155.66      9.38 o 
  -5   7   2        0.06       -4.20      4.20 o 
  -3   7   2      651.15      661.61      9.18 o 
  -1   7   2     1390.12     1389.10     14.89 o 
   1   7   2      527.40      465.74      8.15 o 
   3   7   2      195.90      202.42      5.81 o 
   5   7   2      674.72      658.68     12.09 o 
   7   7   2        3.69       -5.83      6.85 o 
  -6   8   2       50.65       38.28      8.65 o 
  -4   8   2       32.36       38.80      5.91 o 
  -2   8   2      189.80      169.87      5.43 o 
   0   8   2      198.07      667.60    184.64 o 
   2   8   2      143.23      137.46      5.11 o 
   4   8   2       90.58       63.92      5.91 o 
   6   8   2        3.67       -5.88      6.68 o 
  -7   9   2       24.60       10.62     11.88 o 
  -5   9   2       11.67       20.09      6.80 o 
  -3   9   2      154.21      142.92      6.51 o 
  -1   9   2      830.94      812.84     11.28 o 
   1   9   2      109.90      110.62      5.93 o 
   3   9   2       96.63       89.76      6.80 o 
   5   9   2      174.49      161.19      9.00 o 
  -6  10   2       58.23       82.60     12.21 o 
  -4  10   2      138.74      144.33      9.02 o 
  -2  10   2       26.53       27.85      5.35 o 
   0  10   2      115.36      108.46      5.58 o 
   2  10   2       78.91       89.04      6.36 o 
   4  10   2        1.17        0.49      7.92 o 
  -5  11   2       97.81      116.69     12.60 o 
  -3  11   2       53.83       64.16      7.48 o 
  -1  11   2       95.71       97.85      6.60 o 
   1  11   2      162.42      155.30      7.85 o 
   3  11   2       32.41       35.69      8.33 o 
   5  11   2        9.84        6.21     18.29 o 
  -2  12   2       31.28       19.06      8.48 o 
   0  12   2      106.67       96.29      8.33 o 
   2  12   2      115.15      128.78     10.72 o 
  -1  13   2       40.50       16.33     19.92 o 
   1  13   2        0.13       15.35     17.64 o 
  -8   0   3      144.12      167.67     18.78 o 
  -6   0   3      332.12      265.83      9.48 o 
  -4   0   3        7.38        4.32      2.32 o 
  -2   0   3    19576.03    18919.67    212.13 o 
   0   0   3      229.50      212.88     21.56 o 
   2   0   3      858.07      835.76     22.42 o 
   4   0   3     1228.71     1380.26     29.63 o 
   6   0   3       24.42       31.42      6.91 o 
   8   0   3      237.85      221.05     14.40 o 
  -9   1   3      114.19      120.45     10.12 o 
  -7   1   3      663.33      608.06     16.03 o 
  -5   1   3      418.99      448.88      5.87 o 
  -3   1   3       25.35      100.13     29.25 o 
  -1   1   3    15216.11    14404.50    267.10 o 
   1   1   3     3797.83     3524.43     46.15 o 
   3   1   3     1431.83     1473.82     26.55 o 
   5   1   3      180.86      183.43      5.24 o 
   7   1   3       83.93       96.34     11.65 o 
   9   1   3        3.73        3.61      7.35 o 
  -8   2   3       14.21       12.92      6.50 o 
  -6   2   3      403.50      416.10      9.02 o 
  -4   2   3      487.39      519.74      5.67 o 
  -2   2   3     1743.05     1830.95     31.04 o 
   0   2   3      274.62      284.58      3.79 o 
   2   2   3      171.80      167.24      2.13 o 
   4   2   3      753.14      813.22     12.59 o 
   6   2   3      150.83      156.54      5.87 o 
   8   2   3       29.97       29.26      7.09 o 
  -9   3   3      241.85      236.07     14.83 o 
  -7   3   3      114.41      106.30      6.81 o 
  -5   3   3       65.02       66.94      2.85 o 
  -3   3   3       18.05       24.21      1.68 o 
  -1   3   3     2396.59     2536.77     52.76 o 
   1   3   3      266.31      294.25      3.17 o 
   3   3   3      339.13      354.45      3.92 o 
   5   3   3       90.45       83.30      4.46 o 
   7   3   3      699.60      720.75     19.19 o 
   9   3   3        0.78        6.10      8.44 o 
  -8   4   3        2.14       22.25     16.60 o 
  -6   4   3      390.29      366.79      7.79 o 
  -4   4   3     1660.61     1775.04     42.47 o 
  -2   4   3        0.08       -1.34      1.34 o 
   0   4   3      517.54      646.61     22.26 o 
   2   4   3       35.22       39.67      1.84 o 
   4   4   3      658.58      653.59      8.26 o 
   6   4   3      774.38      783.33     12.82 o 
   8   4   3        2.63       -6.31      6.31 o 
  -9   5   3      221.41      164.63     15.82 o 
  -7   5   3       66.87       70.65      7.42 o 
  -5   5   3       73.56       72.55      4.74 o 
  -3   5   3      142.61      183.17      8.45 o 
  -1   5   3     1149.55     1160.41     10.84 o 
   1   5   3      478.44      525.85      6.55 o 
   3   5   3      287.93      290.12      4.71 o 
   5   5   3       41.58       40.98      4.53 o 
   7   5   3      429.05      417.00     11.45 o 
  -8   6   3       41.35       44.12     11.93 o 
  -6   6   3      156.85      201.00     14.15 o 
  -4   6   3      107.47       95.99      3.67 o 
  -2   6   3      585.52      548.02      6.33 o 
   0   6   3      163.19      167.19      3.78 o 
   2   6   3       76.68       83.87      3.00 o 
   4   6   3      194.98      190.06      5.69 o 
   6   6   3       78.45       82.72      6.99 o 
   8   6   3       35.83       35.88     17.21 o 
  -7   7   3      198.41      189.89      8.71 o 
  -5   7   3      187.01      209.01      6.34 o 
  -3   7   3       79.57       62.00      4.16 o 
  -1   7   3     1085.88     1097.92     11.05 o 
   1   7   3      308.52      286.62      5.17 o 
   3   7   3      135.96      128.03      5.35 o 
   5   7   3       73.32       78.79      6.34 o 
   7   7   3        2.78       -8.23      8.23 o 
  -6   8   3      109.19      113.61      9.08 o 
  -4   8   3       14.82       24.13      5.26 o 
  -2   8   3      853.65      831.10     10.87 o 
   0   8   3      108.45      104.74      4.08 o 
   2   8   3       50.02       39.47      4.52 o 
   4   8   3      105.26       86.85      6.67 o 
   6   8   3        4.85        9.06      7.74 o 
  -7   9   3       99.60      129.08     17.20 o 
  -5   9   3       70.51       73.67      7.94 o 
  -3   9   3       33.81       48.37      6.19 o 
  -1   9   3      625.31      588.57     12.44 o 
   1   9   3       24.91       34.94      4.30 o 
   3   9   3       83.48       89.71      6.82 o 
   5   9   3        4.71        7.85      6.36 o 
  -6  10   3      108.42      115.82     13.99 o 
  -4  10   3       64.09       52.18      8.84 o 
  -2  10   3        8.07        6.36      4.64 o 
   0  10   3       94.74       85.42      6.33 o 
   2  10   3        4.27        3.74      5.00 o 
   4  10   3      126.04      116.80      9.05 o 
  -5  11   3        9.14       15.33     10.22 o 
  -3  11   3       23.06       17.02      6.90 o 
  -1  11   3       50.70       67.57      7.19 o 
   1  11   3        0.94       -5.45      7.08 o 
   3  11   3       11.09       21.31      9.08 o 
   5  11   3       48.45       80.35     20.58 o 
  -2  12   3       32.26       32.74      9.16 o 
   0  12   3       73.28       82.21      8.30 o 
   2  12   3        3.16       16.61      8.40 o 
   1  13   3        8.35       17.64     18.29 o 
  -8   0   4       81.88       90.75     11.81 o 
  -6   0   4       59.13       50.79      5.63 o 
  -4   0   4        1.68        2.54      2.19 o 
  -2   0   4    12742.32    12535.39    250.80 o 
   0   0   4     1539.90     1446.13     50.16 o 
   2   0   4     3921.81     3717.94    138.08 o 
   4   0   4      448.76      433.64      7.50 o 
   6   0   4      886.12     1003.81     36.91 o 
   8   0   4      154.02      155.40     26.95 o 
  -9   1   4      227.13      247.48     11.95 o 
  -7   1   4       59.80       61.00     14.99 o 
  -5   1   4      659.10      703.32     13.12 o 
  -3   1   4     1682.22     1795.16     33.16 o 
  -1   1   4     2153.15     2098.68     39.08 o 
   1   1   4     1066.24     1044.16     14.15 o 
   3   1   4     1572.63     1682.89     30.79 o 
   5   1   4      930.33      984.96     20.69 o 
   7   1   4        3.58        6.61      5.39 o 
   9   1   4      202.33      210.68     11.64 o 
  -8   2   4        0.05       -4.11      8.35 o 
  -6   2   4       11.05       30.55      9.91 o 
  -4   2   4        3.12        1.06      1.60 o 
  -2   2   4        2.53       22.19      4.35 o 
   0   2   4     1468.02     1419.23     18.67 o 
   2   2   4      104.38      118.73      2.10 o 
   4   2   4       28.02       23.46      2.27 o 
   6   2   4        2.85       -2.07      4.05 o 
   8   2   4        3.30       -5.50      5.78 o 
  -9   3   4        0.90        6.73     11.59 o 
  -7   3   4       19.91        7.66      4.95 o 
  -5   3   4        1.11       12.05      5.48 o 
  -3   3   4     1925.09     2002.04     23.40 o 
  -1   3   4    10753.12    10396.63     92.59 o 
   1   3   4      206.36      263.62      2.96 o 
   3   3   4      197.75      219.86      4.26 o 
   5   3   4      136.61      134.50      4.63 o 
   7   3   4       60.74       66.11      7.01 o 
   9   3   4       95.39      120.46     17.21 o 
  -8   4   4       61.40      117.81     28.28 o 
  -6   4   4        0.37        5.18      5.56 o 
  -4   4   4       74.09      113.42     13.27 o 
  -2   4   4     1305.70     1343.33     10.52 o 
   0   4   4      918.16      939.17     11.29 o 
   2   4   4       15.53       10.80      1.65 o 
   4   4   4       22.71       22.48      2.87 o 
   6   4   4      585.70      592.15     14.70 o 
   8   4   4       50.52       43.23      8.12 o 
  -9   5   4        6.57       19.86     13.47 o 
  -7   5   4       10.06       15.64      5.86 o 
  -5   5   4       18.95       25.88      4.05 o 
  -3   5   4      872.05      865.33     11.14 o 
  -1   5   4     2270.36     2406.27     21.13 o 
   1   5   4      100.01      146.45      2.72 o 
   3   5   4      190.96      200.31      3.74 o 
   5   5   4       54.26       51.72      4.59 o 
   7   5   4       10.96        8.00      5.51 o 
  -8   6   4        1.99       -7.59      8.14 o 
  -6   6   4       39.09       49.71      5.69 o 
  -4   6   4        1.71       -0.29      2.87 o 
  -2   6   4      110.75      105.98      3.22 o 
   0   6   4      130.99      121.95      3.07 o 
   2   6   4      141.02      122.04      3.34 o 
   4   6   4        1.76       -0.35      3.75 o 
   6   6   4        8.38        4.09      5.37 o 
   8   6   4        7.65       13.94      8.82 o 
  -7   7   4       29.83       17.93      6.81 o 
  -5   7   4      184.87      194.88      6.81 o 
  -3   7   4       85.57       79.91      4.15 o 
  -1   7   4      221.60      186.51      4.42 o 
   1   7   4       84.26       84.94      5.08 o 
   3   7   4      419.95      457.73      9.04 o 
   5   7   4      127.01      116.00      7.08 o 
   7   7   4       18.94       36.15     10.13 o 
  -6   8   4       43.48       30.10      7.13 o 
  -4   8   4        2.58        7.02      7.79 o 
  -2   8   4      667.64      655.35      9.27 o 
   0   8   4       47.30       46.97      3.84 o 
   2   8   4      173.67      156.47      5.93 o 
   4   8   4       22.47       22.93      5.63 o 
   6   8   4      215.45      236.61     14.47 o 
  -7   9   4        2.50        4.83     13.10 o 
  -5   9   4       11.16        9.46      6.09 o 
  -3   9   4       44.30       43.90      5.15 o 
  -1   9   4        5.77        5.10      3.91 o 
   1   9   4        4.65        2.17      3.20 o 
   3   9   4       62.10       67.35      6.47 o 
   5   9   4       56.34       48.10      7.59 o 
  -6  10   4        2.73       22.43     22.99 o 
  -4  10   4       66.56       71.10      7.94 o 
  -2  10   4        2.83       -2.09      4.24 o 
   0  10   4       37.07       38.08      5.06 o 
   2  10   4        1.86        5.13      4.74 o 
   4  10   4        2.43        9.27      6.36 o 
  -5  11   4       24.48       11.48      9.79 o 
  -3  11   4       62.77       66.59      7.38 o 
  -1  11   4      420.73      455.97      9.95 o 
   1  11   4       31.23       45.86      6.60 o 
   3  11   4        0.03        1.64      9.47 o 
   5  11   4        0.25       11.43     17.64 o 
  -2  12   4       83.39       73.20      9.62 o 
   0  12   4        6.09       -1.59      6.73 o 
   2  12   4        6.19       10.27      8.88 o 
   1  13   4       14.81      -12.74     19.27 o 
  -8   0   5        2.26       21.91     11.76 o 
  -6   0   5       75.54       81.27      8.76 o 
  -4   0   5      186.22      173.16      4.02 o 
  -2   0   5     4291.10     4189.57     57.07 o 
   0   0   5      482.60      447.11      6.37 o 
   2   0   5     2581.29     2583.88     65.11 o 
   4   0   5      515.33      508.31     10.32 o 
   6   0   5     1147.96     1085.22     69.90 o 
   8   0   5       72.95       70.64     16.66 o 
  -9   1   5        2.78        0.92      7.56 o 
  -7   1   5        3.67       25.45     21.58 o 
  -5   1   5        4.68        9.64      5.45 o 
  -3   1   5     3305.92     3312.62     51.81 o 
  -1   1   5      380.99      348.76      5.83 o 
   1   1   5      491.93      501.97      5.21 o 
   3   1   5     2423.62     2608.33     46.90 o 
   5   1   5       26.29       30.42      3.92 o 
   7   1   5        2.72       -0.62      4.96 o 
   9   1   5       24.74       16.40      9.66 o 
  -8   2   5       23.89       33.43      8.86 o 
  -6   2   5       89.71       98.19      9.62 o 
  -4   2   5        0.10       -1.80      1.80 o 
  -2   2   5      439.15      545.86     13.14 o 
   0   2   5     4526.47     4269.03     41.69 o 
   2   2   5      107.01      104.72      2.43 o 
   4   2   5      303.56      314.50      5.27 o 
   6   2   5      682.74      680.52     14.36 o 
   8   2   5        0.44        9.59      6.72 o 
  -9   3   5       12.31       14.86      9.22 o 
  -7   3   5       49.42       45.87      6.00 o 
  -5   3   5     1000.56     1046.24      9.98 o 
  -3   3   5       31.18       26.35      1.88 o 
  -1   3   5     2775.49     2760.59     25.53 o 
   1   3   5      110.92      112.98      2.30 o 
   3   3   5       52.63       32.39      2.00 o 
   5   3   5      190.64      209.18      6.67 o 
   7   3   5      156.11      172.17     11.50 o 
   9   3   5       41.44       40.83     21.88 o 
  -8   4   5       87.21      106.70      9.12 o 
  -6   4   5       99.79       97.21      4.87 o 
  -4   4   5       85.56      130.46     10.60 o 
  -2   4   5      140.89      173.02      2.56 o 
   0   4   5     5438.34     5587.93    101.46 o 
   2   4   5      503.78      476.25      4.96 o 
   4   4   5       55.44       63.76      3.40 o 
   6   4   5      436.57      437.64     10.71 o 
   8   4   5       97.24      112.20      9.21 o 
  -9   5   5       16.02       17.86     12.58 o 
  -7   5   5       31.73       29.58      6.43 o 
  -5   5   5      459.47      474.90      6.56 o 
  -3   5   5        3.85        6.92      2.45 o 
  -1   5   5      421.67      413.10      4.95 o 
   1   5   5       24.13       24.86      1.97 o 
   3   5   5        8.30        3.50      2.21 o 
   5   5   5      153.57      153.63      5.83 o 
   7   5   5       95.22       98.00      8.12 o 
  -8   6   5        9.75        8.04      6.47 o 
  -6   6   5       19.43       26.03      4.81 o 
  -4   6   5        0.47        1.61      2.74 o 
  -2   6   5       69.81       80.00      3.12 o 
   0   6   5      540.31      588.69      9.00 o 
   2   6   5       36.97       24.91      2.62 o 
   4   6   5       72.44       70.62      4.79 o 
   6   6   5      492.95      458.10     15.73 o 
   8   6   5        0.56        8.74     12.99 o 
  -7   7   5        3.44        0.04      9.22 o 
  -5   7   5        0.31        2.74      4.51 o 
  -3   7   5      635.10      682.83      9.16 o 
  -1   7   5       98.91       83.34      3.71 o 
   1   7   5       41.41       45.86      3.26 o 
   3   7   5      744.66      692.76     11.20 o 
   5   7   5        8.37        8.99      5.76 o 
   7   7   5        8.65        2.29     10.39 o 
  -6   8   5        0.50       -3.84     12.45 o 
  -4   8   5       52.40       40.39      4.94 o 
  -2   8   5      315.63      343.42      6.31 o 
   0   8   5        1.28       -0.49      2.87 o 
   2   8   5      239.18      210.26      6.24 o 
   4   8   5       32.79       38.64      6.01 o 
   6   8   5      296.27      294.06     12.60 o 
  -7   9   5       16.29       29.79     14.76 o 
  -5   9   5       21.10       25.09      7.41 o 
  -3   9   5      216.07      223.78      6.83 o 
  -1   9   5        1.80        2.39      3.53 o 
   1   9   5        7.05        8.84      3.84 o 
   3   9   5      300.75      279.70      9.32 o 
   5   9   5        2.41       -5.97      5.97 o 
  -6  10   5        0.56      -10.80     13.31 o 
  -4  10   5        0.03        1.80      6.56 o 
  -2  10   5       43.43       52.20      5.90 o 
   0  10   5       73.20       80.32      5.74 o 
   2  10   5        4.15        7.74      5.42 o 
   4  10   5        0.54       10.84      7.61 o 
  -5  11   5      157.48      185.72     14.14 o 
  -3  11   5        1.79        6.20      6.90 o 
  -1  11   5       90.37      100.63      7.15 o 
   1  11   5        3.91        2.74      5.33 o 
   3  11   5        4.14        6.17     11.23 o 
   5  11   5        1.24      -15.35     15.35 o 
  -2  12   5        6.57        2.25      8.50 o 
   0  12   5       80.56       81.82      9.57 o 
   2  12   5       24.11       29.70     10.65 o 
   1  13   5        0.23       13.39     21.88 o 
  -8   0   6      304.18      285.18     14.93 o 
  -6   0   6      204.52      170.29      7.59 o 
  -4   0   6      332.24      378.62      6.60 o 
  -2   0   6      943.34      965.50     21.40 o 
   0   0   6     2991.83     2723.31     74.87 o 
   2   0   6      534.29      534.97      9.38 o 
   4   0   6      167.35      163.13      5.93 o 
   6   0   6      643.54      566.54     31.68 o 
   8   0   6      178.47      198.66     14.20 o 
  -9   1   6      374.55      362.47     13.04 o 
  -7   1   6       66.90       73.51      9.77 o 
  -5   1   6        3.58        2.05      2.57 o 
  -3   1   6     2970.75     3131.32     28.01 o 
  -1   1   6     1206.24     1146.76     17.30 o 
   1   1   6     3115.00     3061.97     26.49 o 
   3   1   6      583.46      675.45      7.58 o 
   5   1   6       51.46       42.53      3.98 o 
   7   1   6       29.82       34.58      6.56 o 
   9   1   6       79.97       94.71     14.55 o 
  -8   2   6       53.21       45.16      7.59 o 
  -6   2   6        5.94        6.81      3.52 o 
  -4   2   6        1.50        3.89      2.25 o 
  -2   2   6        1.35        7.86      1.20 o 
   0   2   6     1189.78     1211.37     16.31 o 
   2   2   6      116.91      108.97      2.19 o 
   4   2   6        2.13       -0.60      2.54 o 
   6   2   6      157.30      143.52      6.22 o 
   8   2   6       26.34       28.03      7.24 o 
  -9   3   6      120.92      136.15     16.12 o 
  -7   3   6      123.75      110.72      6.74 o 
  -5   3   6      267.87      261.32      4.64 o 
  -3   3   6     1665.55     1737.88     21.76 o 
  -1   3   6        5.32        9.39      1.22 o 
   1   3   6       23.53       22.43      2.15 o 
   3   3   6      230.30      203.21      3.65 o 
   5   3   6      331.11      335.64      6.69 o 
   7   3   6       82.13       79.42      8.53 o 
  -8   4   6        0.04        0.93      6.79 o 
  -6   4   6      108.04      103.58      5.10 o 
  -4   4   6      158.07      149.88      3.14 o 
  -2   4   6        7.27        9.23      1.63 o 
   0   4   6     4007.59     4065.68     56.62 o 
   2   4   6      107.62      126.18      2.50 o 
   4   4   6        1.57       -0.24      2.61 o 
   6   4   6        1.84        2.62      4.49 o 
   8   4   6        2.33       -0.68      7.17 o 
  -9   5   6      114.15      119.58     15.56 o 
  -7   5   6       37.27       57.69      6.46 o 
  -5   5   6      207.11      186.21      5.59 o 
  -3   5   6      836.10      798.85      8.44 o 
  -1   5   6        2.43       -0.69      1.69 o 
   1   5   6       33.01       25.76      2.06 o 
   3   5   6       14.32       17.31      2.61 o 
   5   5   6      206.70      206.57      6.18 o 
   7   5   6       31.23       29.43      6.58 o 
  -8   6   6       57.09       92.73      9.81 o 
  -6   6   6       25.69       26.10      5.34 o 
  -4   6   6       12.20       12.24      2.96 o 
  -2   6   6       46.43       43.52      2.95 o 
   0   6   6        4.86       11.83      2.20 o 
   2   6   6       10.13       12.20      2.64 o 
   4   6   6      116.09      115.23      4.91 o 
   6   6   6      126.31      119.82      7.66 o 
   8   6   6       20.84      -14.05     19.60 o 
  -7   7   6       70.86       75.42     10.89 o 
  -5   7   6        0.13        3.78      4.99 o 
  -3   7   6      172.21      174.63      4.86 o 
  -1   7   6      139.13      133.46      4.02 o 
   1   7   6      405.81      407.99      6.28 o 
   3   7   6      112.87       78.97      5.19 o 
   5   7   6       69.87       75.63      7.50 o 
   7   7   6       55.65       19.38     13.39 o 
  -6   8   6      134.84      145.48      9.03 o 
  -4   8   6       45.53       39.54      4.75 o 
  -2   8   6      172.01      153.51      5.27 o 
   0   8   6      241.26      246.34      5.53 o 
   2   8   6       20.65        7.25      4.26 o 
   4   8   6      127.14      122.06      7.10 o 
   6   8   6      158.22      162.58     13.05 o 
  -7   9   6        5.37        0.68     12.68 o 
  -5   9   6        2.85       -0.57      5.94 o 
  -3   9   6      196.01      177.39      6.59 o 
  -1   9   6       36.50       28.69      4.58 o 
   1   9   6       85.64       86.55      5.26 o 
   3   9   6       43.64       32.02      6.22 o 
   5   9   6       44.87       24.89      9.10 o 
  -6  10   6        0.53       -9.60      9.60 o 
  -4  10   6       11.57       11.66      6.99 o 
  -2  10   6       83.75       86.56      6.46 o 
   0  10   6       76.00       80.39      5.38 o 
   2  10   6       12.02       14.15      5.55 o 
   4  10   6       15.65       15.22      9.07 o 
  -5  11   6       73.59       81.39     20.62 o 
  -3  11   6       77.37       94.56      8.67 o 
  -1  11   6        7.10       24.38      5.93 o 
   1  11   6        9.50       -1.92      5.46 o 
   3  11   6       13.04        9.97      9.21 o 
  -2  12   6       22.82       28.18      9.54 o 
   0  12   6      121.88      144.37     10.76 o 
   2  12   6        0.65        7.26      9.54 o 
   1  13   6        0.27       -8.17     19.60 o 
  -8   0   7       94.85       79.39     11.27 o 
  -6   0   7       74.95       65.82      6.47 o 
  -4   0   7     2077.51     2141.36     29.37 o 
  -2   0   7     1403.19     1439.64     33.92 o 
   0   0   7     3739.30     3582.21    128.19 o 
   2   0   7     5324.05     5343.76    162.82 o 
   4   0   7     3876.08     3754.07    152.07 o 
   6   0   7       93.65      102.91      9.15 o 
   8   0   7       30.39       33.47     11.62 o 
  -9   1   7       17.77       13.86      8.06 o 
  -7   1   7      142.02      141.05      7.45 o 
  -5   1   7     1115.86     1065.77     10.52 o 
  -3   1   7     1565.02     1631.88     19.60 o 
  -1   1   7        0.91       -0.28      1.05 o 
   1   1   7     2471.70     2342.47     23.53 o 
   3   1   7     1096.59     1147.08     18.18 o 
   5   1   7     1269.05     1116.80     27.17 o 
   7   1   7        0.01        8.42      5.67 o 
  -8   2   7       64.14       67.71      7.66 o 
  -6   2   7      251.57      249.30      6.10 o 
  -4   2   7       43.27       55.37      2.53 o 
  -2   2   7      944.48      955.49      9.31 o 
   0   2   7       65.93       50.63      1.44 o 
   2   2   7     1145.82     1185.56     10.81 o 
   4   2   7      220.24      250.54      5.79 o 
   6   2   7       56.29       58.88      5.45 o 
   8   2   7      140.79      144.93     12.40 o 
  -9   3   7      142.01      159.54     11.16 o 
  -7   3   7        2.54        5.69      6.51 o 
  -5   3   7      159.30      163.68      3.82 o 
  -3   3   7     1177.95     1157.96      9.78 o 
  -1   3   7      857.96      940.86     11.62 o 
   1   3   7      178.42      186.30      2.96 o 
   3   3   7      123.24      143.38      3.18 o 
   5   3   7     3673.88     3453.16     93.12 o 
   7   3   7       35.66       26.91      6.67 o 
  -8   4   7       32.49       29.68      6.86 o 
  -6   4   7      297.34      303.08      5.58 o 
  -4   4   7       95.19       93.58      2.87 o 
  -2   4   7      418.85      440.26      4.56 o 
   0   4   7      321.75      288.79      3.76 o 
   2   4   7      178.94      220.90      3.20 o 
   4   4   7      427.71      420.69      6.63 o 
   6   4   7       41.64       38.30      5.77 o 
   8   4   7      243.06      259.47     16.36 o 
  -9   5   7       89.09       89.50     21.23 o 
  -7   5   7       13.58        9.86      6.46 o 
  -5   5   7       81.28       84.04      4.13 o 
  -3   5   7      430.45      472.60      5.84 o 
  -1   5   7      642.58      751.82      9.99 o 
   1   5   7      104.98       91.26      2.56 o 
   3   5   7      179.98      179.48      4.05 o 
   5   5   7     2354.35     2269.41     25.98 o 
   7   5   7        5.84        5.35      7.57 o 
  -8   6   7       21.51       31.15      9.90 o 
  -6   6   7       46.47       40.47      5.88 o 
  -4   6   7      235.84      250.91      4.89 o 
  -2   6   7      224.61      247.19      4.41 o 
   0   6   7       86.41       75.60      2.94 o 
   2   6   7      349.62      311.78      5.31 o 
   4   6   7      146.83      157.02      5.24 o 
   6   6   7       69.04       70.11      8.06 o 
   8   6   7       53.52       92.11     22.86 o 
  -7   7   7       99.87      102.47     10.16 o 
  -5   7   7      267.79      306.67      8.01 o 
  -3   7   7      260.43      252.98      5.48 o 
  -1   7   7        6.71        6.69      2.59 o 
   1   7   7      359.28      401.49      6.27 o 
   3   7   7      374.61      366.31      8.45 o 
   5   7   7      273.61      235.03      9.67 o 
   7   7   7        2.46       -5.51      9.48 o 
  -6   8   7        0.39       -5.01      6.25 o 
  -4   8   7      466.63      463.48      8.45 o 
  -2   8   7       53.57       60.93      4.57 o 
   0   8   7      169.97      144.79      4.81 o 
   2   8   7      392.91      333.18      9.28 o 
   4   8   7      641.27      637.45     12.22 o 
   6   8   7       37.81       20.44     10.20 o 
  -7   9   7       26.12       26.78     20.25 o 
  -5   9   7      150.74      154.32      9.28 o 
  -3   9   7       46.56       35.81      4.94 o 
  -1   9   7        8.94        5.45      4.05 o 
   1   9   7       51.41       53.06      5.03 o 
   3   9   7      132.01      139.10      7.96 o 
   5   9   7      259.46      243.23     13.25 o 
  -6  10   7        4.38        3.73     13.48 o 
  -4  10   7        7.60        0.55      5.93 o 
  -2  10   7       12.85       21.39      5.31 o 
   0  10   7       12.12        7.97      4.64 o 
   2  10   7       91.57       67.38      7.46 o 
   4  10   7        4.16        7.42      8.08 o 
  -5  11   7       10.40        5.32     10.57 o 
  -3  11   7      229.82      243.62     10.42 o 
  -1  11   7       54.32       59.10      7.06 o 
   1  11   7        2.47       13.82      6.11 o 
   3  11   7        6.60        7.95     11.83 o 
  -2  12   7       10.61       17.78      9.85 o 
   0  12   7        8.59       15.73      8.52 o 
   2  12   7       10.38      -14.52     14.67 o 
  -8   0   8       13.46       11.99      8.39 o 
  -6   0   8      578.70      615.17     13.29 o 
  -4   0   8     1690.56     1680.23     18.69 o 
  -2   0   8     1500.57     1518.38     18.34 o 
   0   0   8      589.54      598.88     15.23 o 
   2   0   8     1242.35     1422.04     25.36 o 
   4   0   8      643.90      578.48     11.60 o 
   6   0   8      532.57      470.89     23.84 o 
   8   0   8       14.23       15.85     10.45 o 
  -9   1   8       52.07       43.16     13.71 o 
  -7   1   8       61.45       58.12      5.22 o 
  -5   1   8      153.80      157.55      3.49 o 
  -3   1   8     3352.23     3462.01     36.60 o 
  -1   1   8      318.16      267.23      3.45 o 
   1   1   8     1492.39     1432.11     18.27 o 
   3   1   8     1309.82     1306.15     20.75 o 
   5   1   8       63.02       63.83      4.07 o 
   7   1   8       72.07       44.75      6.78 o 
  -8   2   8       75.18       86.85      7.67 o 
  -6   2   8      319.50      340.58      6.55 o 
  -4   2   8      253.22      286.53      4.01 o 
  -2   2   8      249.09      238.28      2.80 o 
   0   2   8        6.59        5.73      1.30 o 
   2   2   8      749.53      779.36      8.90 o 
   4   2   8        4.78       -1.67      2.10 o 
   6   2   8      243.22      210.70      9.31 o 
   8   2   8       30.88       30.95      8.06 o 
  -9   3   8        2.90       -3.47     12.81 o 
  -7   3   8       67.06       60.77      5.83 o 
  -5   3   8      825.45      823.77      7.68 o 
  -3   3   8      133.89      157.19      2.74 o 
  -1   3   8      287.51      280.90      5.24 o 
   1   3   8      773.10      786.99      7.23 o 
   3   3   8      898.23      937.40      9.89 o 
   5   3   8      252.40      252.10      6.90 o 
   7   3   8      148.06      151.76      8.92 o 
  -8   4   8      153.75      157.68     10.42 o 
  -6   4   8      155.92      161.03      4.62 o 
  -4   4   8       17.40       16.71      2.62 o 
  -2   4   8       40.59       47.98      2.08 o 
   0   4   8       91.18      109.95      2.79 o 
   2   4   8      460.98      492.05      5.70 o 
   4   4   8      176.00      194.51      6.31 o 
   6   4   8       28.39       25.34      7.72 o 
   8   4   8       37.81       25.93      8.42 o 
  -7   5   8       32.52       32.56      8.65 o 
  -5   5   8      509.32      506.46      7.83 o 
  -3   5   8      194.63      206.56      3.92 o 
  -1   5   8      121.35      127.07      3.00 o 
   1   5   8      378.25      363.15      4.86 o 
   3   5   8      697.19      695.92     11.88 o 
   5   5   8       82.64       82.72      5.55 o 
   7   5   8       74.36       73.43      7.55 o 
  -8   6   8       20.63       23.97     11.54 o 
  -6   6   8      279.28      288.18     10.08 o 
  -4   6   8      106.64      139.11      4.26 o 
  -2   6   8       70.62       68.71      3.17 o 
   0   6   8        9.46        6.53      2.24 o 
   2   6   8       99.77       82.95      3.49 o 
   4   6   8       18.81       10.77      3.76 o 
   6   6   8      120.24      100.91      8.64 o 
   8   6   8        3.41       44.42     22.21 o 
  -7   7   8        9.76        6.10      9.51 o 
  -5   7   8        9.34       10.27      4.49 o 
  -3   7   8      833.89      884.32     10.36 o 
  -1   7   8       51.55       55.45      3.36 o 
   1   7   8      234.84      229.73      5.32 o 
   3   7   8      395.32      376.93     10.62 o 
   5   7   8       46.76       49.44      7.49 o 
   7   7   8       42.21       54.48     13.16 o 
  -6   8   8      172.01      163.98     11.78 o 
  -4   8   8      325.54      339.58      7.47 o 
  -2   8   8       48.68       45.26      4.45 o 
   0   8   8       28.93       19.78      3.61 o 
   2   8   8       37.72       22.08      4.71 o 
   4   8   8      222.43      227.05      8.73 o 
   6   8   8      198.24      207.80     15.58 o 
  -7   9   8        7.91       40.18     19.60 o 
  -5   9   8       43.29       28.97      7.02 o 
  -3   9   8      369.46      356.11     10.15 o 
  -1   9   8       10.22       10.29      4.38 o 
   1   9   8       28.73       37.89      5.64 o 
   3   9   8      135.23      135.72      7.98 o 
   5   9   8        2.53       -8.06     11.11 o 
  -6  10   8       25.81       31.29     23.03 o 
  -4  10   8       14.01       29.40      7.75 o 
  -2  10   8       40.45       44.93      5.65 o 
   0  10   8        1.60       12.29      5.39 o 
   2  10   8       34.26       22.93      6.55 o 
   4  10   8       33.61       28.24      9.42 o 
  -5  11   8      160.42      186.83     25.15 o 
  -3  11   8       14.39       11.22      7.32 o 
  -1  11   8        9.27        7.50      5.37 o 
   1  11   8        6.29       11.79      7.11 o 
   3  11   8       88.07       85.66     12.18 o 
  -2  12   8       43.18       48.83      9.73 o 
   0  12   8        3.83       -0.30     10.55 o 
   2  12   8        4.25        4.40     10.35 o 
  -8   0   9       93.77      113.66     25.80 o 
  -6   0   9      277.23      293.92      7.97 o 
  -4   0   9      480.33      471.60      7.34 o 
  -2   0   9      849.70      848.01     12.21 o 
   0   0   9     2007.74     1993.16     43.14 o 
   2   0   9       23.57       32.15      4.16 o 
   4   0   9      359.54      354.03     25.09 o 
   6   0   9      353.36      380.52     34.62 o 
   8   0   9       11.87       19.58     11.53 o 
  -9   1   9       23.99        6.25      9.00 o 
  -7   1   9        6.95        9.06      5.58 o 
  -5   1   9     1590.89     1548.24     13.82 o 
  -3   1   9     1027.77     1108.04      9.83 o 
  -1   1   9     2713.72     2595.83     23.88 o 
   1   1   9     6840.37     6862.40     66.11 o 
   3   1   9      280.02      316.23      6.93 o 
   5   1   9     1016.17      877.83     24.08 o 
   7   1   9       43.56       38.34      6.80 o 
  -8   2   9       71.07       79.72      7.65 o 
  -6   2   9        9.24       10.16      3.05 o 
  -4   2   9      136.53      117.07      3.22 o 
  -2   2   9      930.13     1045.99      8.46 o 
   0   2   9      838.04      878.57     15.89 o 
   2   2   9     1608.63     1595.10     15.77 o 
   4   2   9      627.64      614.72      9.93 o 
   6   2   9        0.11       -4.38      4.38 o 
   8   2   9      102.19      113.44      9.82 o 
  -9   3   9        1.90       13.11     13.23 o 
  -7   3   9       19.04       13.46      5.84 o 
  -5   3   9     1045.52     1020.81     10.49 o 
  -3   3   9      230.73      226.27      3.34 o 
  -1   3   9      141.92      129.06      2.92 o 
   1   3   9        0.05        2.28      1.68 o 
   3   3   9      185.24      170.95      3.87 o 
   5   3   9     3128.25     2953.14     50.35 o 
   7   3   9        0.87       -2.78      5.70 o 
  -8   4   9       53.74       72.86     13.10 o 
  -6   4   9      293.83      279.79      5.72 o 
  -4   4   9      797.77      844.46      9.33 o 
  -2   4   9     3402.27     3416.56     43.04 o 
   0   4   9      757.19      776.39      7.32 o 
   2   4   9     2675.52     2665.74     26.27 o 
   4   4   9     1213.14     1203.11     21.35 o 
   6   4   9      258.62      252.29      8.30 o 
   8   4   9      206.17      236.88     11.89 o 
  -7   5   9        2.39       -6.58      6.58 o 
  -5   5   9      803.96      784.01      8.65 o 
  -3   5   9      217.53      210.33      4.18 o 
  -1   5   9       61.39       55.61      2.71 o 
   1   5   9      227.92      229.49      3.68 o 
   3   5   9      123.45      115.42      3.90 o 
   5   5   9     1746.54     1731.22     31.28 o 
   7   5   9        1.26        2.44      5.51 o 
  -8   6   9       43.29       31.03     19.60 o 
  -6   6   9        1.29        9.37      5.66 o 
  -4   6   9       31.28       33.43      3.58 o 
  -2   6   9       31.95       44.77      3.13 o 
   0   6   9      281.56      259.21      4.52 o 
   2   6   9      224.23      234.87      4.86 o 
   4   6   9      402.21      390.04      9.71 o 
   6   6   9        6.37        3.75      6.44 o 
  -7   7   9       16.91       24.47     10.60 o 
  -5   7   9      432.98      477.57     10.65 o 
  -3   7   9      173.29      149.52      4.78 o 
  -1   7   9      441.16      472.58      6.52 o 
   1   7   9     1477.03     1325.01     14.97 o 
   3   7   9       37.11       29.46      5.29 o 
   5   7   9      175.46      183.81      9.82 o 
   7   7   9       22.16       10.47     11.93 o 
  -6   8   9       48.98       43.92     11.74 o 
  -4   8   9       41.70       36.06      5.20 o 
  -2   8   9      154.17      135.59      5.55 o 
   0   8   9      153.96      138.23      4.97 o 
   2   8   9        1.06       -0.08      4.13 o 
   4   8   9       79.97       83.60      7.06 o 
   6   8   9       99.98      121.28     15.13 o 
  -7   9   9        1.73       10.78     26.78 o 
  -5   9   9      277.04      276.41     13.70 o 
  -3   9   9        4.48       -1.98      4.19 o 
  -1   9   9      119.18      127.59      5.78 o 
   1   9   9      557.93      482.76      8.65 o 
   3   9   9       14.36        8.33      5.58 o 
   5   9   9      178.31      178.37     15.24 o 
  -6  10   9       27.04       57.74     23.19 o 
  -4  10   9       20.41       18.31      7.69 o 
  -2  10   9      139.14      169.62      7.45 o 
   0  10   9       43.28       34.82      5.56 o 
   2  10   9      187.22      192.81      8.77 o 
   4  10   9      109.10      125.01     11.82 o 
  -5  11   9      161.69      149.60     23.84 o 
  -3  11   9        7.37        7.19      7.05 o 
  -1  11   9        0.85        1.43      5.73 o 
   1  11   9        0.03       -2.90      6.31 o 
   3  11   9       22.03       30.09     10.37 o 
  -2  12   9      188.69      211.13     12.09 o 
   0  12   9       11.49       23.80      9.11 o 
   2  12   9      179.48      176.04     14.61 o 
  -8   0  10        4.41       20.25     10.39 o 
  -6   0  10     1095.58     1015.39     18.77 o 
  -4   0  10      397.96      443.90      7.23 o 
  -2   0  10      296.66      283.26      7.26 o 
   0   0  10        4.52        9.03      2.16 o 
   2   0  10       67.32       51.74      2.66 o 
   4   0  10      610.57      554.05     24.08 o 
   6   0  10      319.13      309.06     23.03 o 
   8   0  10      173.69      173.30     15.01 o 
  -9   1  10      142.84      150.19     16.02 o 
  -7   1  10        1.85       -3.86      4.53 o 
  -5   1  10      948.90      914.48      9.54 o 
  -3   1  10      450.55      465.64      4.97 o 
  -1   1  10      681.69      737.40     11.82 o 
   1   1  10     1055.68     1148.69     10.99 o 
   3   1  10        8.54        3.49      1.96 o 
   5   1  10      161.52      124.18      5.14 o 
   7   1  10      106.53      104.81      8.01 o 
  -8   2  10       66.86       56.90      8.23 o 
  -6   2  10      985.74      952.36     12.74 o 
  -4   2  10      292.29      340.92      4.56 o 
  -2   2  10      545.25      552.37      5.49 o 
   0   2  10      621.18      636.64      7.63 o 
   2   2  10        6.48        5.94      1.97 o 
   4   2  10     1557.89     1452.21     18.36 o 
   6   2  10       72.05       67.08      6.28 o 
   8   2  10       42.13       40.57      9.15 o 
  -9   3  10       40.84       35.28     19.92 o 
  -7   3  10      265.04      265.35      8.87 o 
  -5   3  10      333.50      345.66      5.26 o 
  -3   3  10       24.89       36.70      2.13 o 
  -1   3  10     1720.43     1790.69     30.22 o 
   1   3  10      579.84      609.64      6.01 o 
   3   3  10      375.86      368.04      6.93 o 
   5   3  10      209.70      189.95      7.11 o 
   7   3  10       76.84       64.43      7.64 o 
  -8   4  10      219.01      257.06     23.84 o 
  -6   4  10      660.53      657.22     11.10 o 
  -4   4  10      431.58      413.25      5.40 o 
  -2   4  10      758.10      797.62      7.35 o 
   0   4  10     1315.42     1271.17     16.01 o 
   2   4  10       73.61       67.27      2.79 o 
   4   4  10     2089.62     2057.13     23.52 o 
   6   4  10        0.44        3.91      4.77 o 
   8   4  10        4.56       12.26      8.32 o 
  -7   5  10      184.10      169.18     14.70 o 
  -5   5  10      184.47      177.79      5.26 o 
  -3   5  10        2.38        3.88      2.44 o 
  -1   5  10      803.93      788.21      8.23 o 
   1   5  10      191.72      189.87      3.87 o 
   3   5  10      284.74      262.14      5.12 o 
   5   5  10      112.33      110.79      6.53 o 
   7   5  10       66.73       77.21      7.32 o 
  -8   6  10        4.21       -5.88     17.96 o 
  -6   6  10      388.69      399.72      8.77 o 
  -4   6  10      117.31      107.97      4.32 o 
  -2   6  10      178.73      189.58      4.22 o 
   0   6  10      180.92      166.64      3.92 o 
   2   6  10       27.62       21.52      3.36 o 
   4   6  10      471.02      469.94      9.76 o 
   6   6  10       43.72       23.47      7.23 o 
  -7   7  10        3.91       10.19      9.45 o 
  -5   7  10      185.07      201.59      8.00 o 
  -3   7  10      106.14      141.75      4.92 o 
  -1   7  10       22.91       25.69      3.27 o 
   1   7  10       77.00       65.38      3.98 o 
   3   7  10        4.01        8.41      5.17 o 
   5   7  10       70.05       73.78      9.15 o 
  -6   8  10      278.49      279.36     19.38 o 
  -4   8  10       97.22       74.09      5.91 o 
  -2   8  10       25.48       22.30      4.18 o 
   0   8  10        1.46        5.93      3.48 o 
   2   8  10        4.87        5.16      4.32 o 
   4   8  10       94.70       95.63      7.88 o 
   6   8  10       63.88       69.62     14.86 o 
  -5   9  10      139.22      136.38     16.17 o 
  -3   9  10       47.17       62.80      6.20 o 
  -1   9  10       47.66       49.26      5.47 o 
   1   9  10       94.48       81.23      5.64 o 
   3   9  10       20.34       12.11      6.03 o 
   5   9  10      105.48       97.24     14.30 o 
  -6  10  10      148.46      137.84     26.46 o 
  -4  10  10      157.15      145.57     11.41 o 
  -2  10  10       46.94       39.62      5.84 o 
   0  10  10       63.90       71.64      6.51 o 
   2  10  10       37.16       38.44      7.59 o 
   4  10  10      235.77      244.38     14.25 o 
  -5  11  10       23.19       16.00     19.27 o 
  -3  11  10        0.14        6.07      8.74 o 
  -1  11  10      135.65      144.37      8.60 o 
   1  11  10       22.53       23.98      7.76 o 
   3  11  10        5.16       -1.52      8.77 o 
  -2  12  10       46.08       37.50     15.35 o 
   0  12  10      107.01       99.92     11.00 o 
   2  12  10       62.53       59.77     22.54 o 
  -8   0  11        8.27       15.36      9.73 o 
  -6   0  11      101.38      102.27      7.00 o 
  -4   0  11      634.11      649.57     10.92 o 
  -2   0  11      214.28      231.26      5.34 o 
   0   0  11      311.79      347.99      6.42 o 
   2   0  11     1909.21     1906.27     31.17 o 
   4   0  11      498.63      429.07     11.35 o 
   6   0  11      261.86      308.81     13.07 o 
   8   0  11      190.88      209.76     31.85 o 
  -9   1  11       20.65        6.50     16.17 o 
  -7   1  11        1.60       -4.83      4.83 o 
  -5   1  11      198.52      216.01      5.14 o 
  -3   1  11      124.73      120.77      2.86 o 
  -1   1  11     1058.30     1043.78     10.60 o 
   1   1  11       73.21       66.01      2.41 o 
   3   1  11      306.14      288.17      8.33 o 
   5   1  11      185.44      151.27      5.77 o 
   7   1  11       57.27       54.76      7.54 o 
  -8   2  11        3.40       -2.38      7.92 o 
  -6   2  11       16.20       18.87      4.42 o 
  -4   2  11       21.74       32.72      2.85 o 
  -2   2  11      327.08      301.88      3.76 o 
   0   2  11      192.48      158.17      2.55 o 
   2   2  11        4.55        1.12      1.84 o 
   4   2  11      330.08      310.83      5.82 o 
   6   2  11       36.39       47.32      5.95 o 
   8   2  11      103.12      115.51     10.39 o 
  -7   3  11        8.87        8.36      5.27 o 
  -5   3  11      664.26      650.65      7.97 o 
  -3   3  11      647.66      680.01      7.01 o 
  -1   3  11      192.93      200.00      3.00 o 
   1   3  11      173.53      184.47      3.12 o 
   3   3  11     1976.68     1895.44     27.19 o 
   5   3  11        0.52        9.25      3.83 o 
   7   3  11       13.48        5.12      6.93 o 
  -8   4  11       27.93       50.63     17.64 o 
  -6   4  11        0.72       -0.28      5.62 o 
  -4   4  11      221.10      188.71      4.27 o 
  -2   4  11       39.41       33.12      2.22 o 
   0   4  11      392.86      416.16      4.86 o 
   2   4  11      653.83      649.15      8.68 o 
   4   4  11      202.34      194.53      5.90 o 
   6   4  11        0.30        3.18      6.11 o 
   8   4  11       34.35        7.36     12.88 o 
  -7   5  11        8.54       11.40      8.99 o 
  -5   5  11      285.01      265.00      5.89 o 
  -3   5  11      296.02      305.02      6.34 o 
  -1   5  11       32.89       30.77      3.18 o 
   1   5  11      130.86      121.63      3.69 o 
   3   5  11      957.89      951.40     12.21 o 
   5   5  11        4.05        5.63      5.19 o 
   7   5  11        1.17        5.58      6.14 o 
  -8   6  11        0.08        7.19     18.29 o 
  -6   6  11       44.23       49.03      6.92 o 
  -4   6  11       15.86       14.74      3.55 o 
  -2   6  11       11.45       16.42      2.92 o 
   0   6  11       34.48       21.67      2.94 o 
   2   6  11       16.18       17.89      3.21 o 
   4   6  11      228.76      238.56      9.23 o 
   6   6  11       33.06       34.16     10.66 o 
  -7   7  11        5.71       -5.35     10.79 o 
  -5   7  11       86.13       92.11      5.87 o 
  -3   7  11       21.72       14.55      3.98 o 
  -1   7  11      260.59      252.16      5.11 o 
   1   7  11        3.28        8.69      3.59 o 
   3   7  11      240.53      250.71      7.86 o 
   5   7  11       72.66       85.61     10.59 o 
  -6   8  11       53.18       53.09     13.37 o 
  -4   8  11      135.01      140.39      7.14 o 
  -2   8  11       17.18       17.47      4.65 o 
   0   8  11        9.77       -0.36      4.69 o 
   2   8  11      267.18      255.65      7.60 o 
   4   8  11      173.78      158.40      9.89 o 
   6   8  11       41.86       41.31     13.47 o 
  -5   9  11        0.03        4.74     11.60 o 
  -3   9  11       15.07       17.76      5.74 o 
  -1   9  11        3.43       -1.76      4.19 o 
   1   9  11       20.76       21.52      5.07 o 
   3   9  11       23.27       26.63      6.67 o 
   5   9  11       33.04       48.43     13.28 o 
  -4  10  11        9.10       10.86      7.67 o 
  -2  10  11       18.23       16.98      6.33 o 
   0  10  11       47.16       46.45      6.92 o 
   2  10  11       16.77       26.68      7.30 o 
   4  10  11       45.82       65.18     16.13 o 
  -3  11  11       33.49       14.23     10.63 o 
  -1  11  11      108.87      122.60     10.12 o 
   1  11  11       54.34       48.97      8.61 o 
   3  11  11      283.55      321.19     15.60 o 
  -2  12  11        0.76        5.23     17.31 o 
   0  12  11       14.85       11.48     12.86 o 
   2  12  11       73.23      104.85     26.46 o 
  -8   0  12       25.96       20.69     11.77 o 
  -6   0  12     1821.22     1700.24     30.59 o 
  -4   0  12      102.04      115.54      5.54 o 
  -2   0  12      606.57      679.83     12.26 o 
   0   0  12     2316.35     2372.84     33.57 o 
   2   0  12       18.00       26.12      2.96 o 
   4   0  12      222.29      249.06      8.89 o 
   6   0  12       38.28       35.02      8.64 o 
   8   0  12        0.55       -8.42     14.86 o 
  -9   1  12      162.56      163.41     16.33 o 
  -7   1  12        8.56       20.48      6.75 o 
  -5   1  12       49.70       48.92      4.17 o 
  -3   1  12       22.74       19.01      2.53 o 
  -1   1  12      970.09     1038.28     12.13 o 
   1   1  12       80.69       73.62      1.98 o 
   3   1  12       80.75       86.33      3.86 o 
   5   1  12      316.52      282.73      9.25 o 
   7   1  12       46.87       37.94      7.78 o 
  -8   2  12       61.05       88.02     11.10 o 
  -6   2  12      486.19      454.97      8.53 o 
  -4   2  12       23.58       27.92      3.40 o 
  -2   2  12      459.98      451.44      5.21 o 
   0   2  12      386.80      448.63      8.31 o 
   2   2  12      132.30      126.58      4.29 o 
   4   2  12      279.59      283.74      5.72 o 
   6   2  12       43.19       41.34      5.90 o 
   8   2  12       20.03        8.54      8.16 o 
  -7   3  12       23.98       28.15      5.98 o 
  -5   3  12        5.64        6.60      3.19 o 
  -3   3  12       61.93       41.75      2.79 o 
  -1   3  12        5.59        0.96      1.66 o 
   1   3  12       47.75       44.92      2.34 o 
   3   3  12        7.63        5.30      2.54 o 
   5   3  12        1.39       -0.19      3.81 o 
   7   3  12      236.67      267.50     13.34 o 
  -8   4  12       99.07       80.35     20.25 o 
  -6   4  12       17.38       16.44      4.68 o 
  -4   4  12        0.88        1.05      2.75 o 
  -2   4  12      438.16      416.56      6.67 o 
   0   4  12       42.47       52.83      2.61 o 
   2   4  12      584.84      567.45      7.36 o 
   4   4  12      429.49      405.38      8.98 o 
   6   4  12      218.39      208.79     10.14 o 
  -7   5  12        4.60       17.30      9.62 o 
  -5   5  12        1.86        3.72      3.85 o 
  -3   5  12       29.70       16.73      3.10 o 
  -1   5  12       23.82       26.05      2.91 o 
   1   5  12       66.76       56.28      3.16 o 
   3   5  12        0.08       -0.35      3.14 o 
   5   5  12        1.29        2.77      5.05 o 
   7   5  12      188.02      183.38     10.02 o 
  -6   6  12      312.72      327.46      9.06 o 
  -4   6  12       21.97       24.55      4.07 o 
  -2   6  12      131.00      107.26      4.54 o 
   0   6  12      213.43      206.70      4.96 o 
   2   6  12      118.31      109.13      4.93 o 
   4   6  12      141.99      140.15      7.58 o 
   6   6  12        0.04        0.30      7.08 o 
  -7   7  12       11.98        0.67     11.98 o 
  -5   7  12       69.23       81.73      6.13 o 
  -3   7  12        1.10       -1.57      3.71 o 
  -1   7  12      288.66      263.02      5.67 o 
   1   7  12       11.28       10.40      3.40 o 
   3   7  12        0.22        5.96      5.05 o 
   5   7  12       86.96      102.75     11.03 o 
  -6   8  12      529.61      565.37     21.46 o 
  -4   8  12       37.40       36.44      5.65 o 
  -2   8  12       19.77       11.97      4.97 o 
   0   8  12      356.23      340.68      7.15 o 
   2   8  12        4.44        0.72      5.38 o 
   4   8  12       15.81        7.71     11.88 o 
   6   8  12       22.53       31.48     18.78 o 
  -5   9  12      117.47      121.28     16.82 o 
  -3   9  12       14.99       18.96      6.04 o 
  -1   9  12      108.74       86.99      6.47 o 
   1   9  12        0.01        1.15      4.53 o 
   3   9  12        0.02       -5.94      7.96 o 
   5   9  12        6.92       21.23     17.80 o 
  -4  10  12        8.19       11.01     10.37 o 
  -2  10  12        4.43        9.45      5.85 o 
   0  10  12      104.62       94.61      7.81 o 
   2  10  12        1.29        2.72      7.20 o 
   4  10  12       22.04       42.36     13.95 o 
  -3  11  12       16.59       19.41     10.75 o 
  -1  11  12        0.00        3.87     14.25 o 
   1  11  12       38.10       39.52     13.86 o 
   3  11  12        1.75       -3.17     13.03 o 
  -2  12  12        4.86       13.72     18.29 o 
   0  12  12       13.50       -0.93     12.46 o 
  -8   0  13      265.45      249.37     16.16 o 
  -6   0  13      165.01      168.16      8.97 o 
  -4   0  13       66.18       49.84      4.43 o 
  -2   0  13      208.09      224.88      5.71 o 
   0   0  13      639.34      700.51     14.18 o 
   2   0  13      692.92      669.03     17.50 o 
   4   0  13     2231.99     2022.36     70.02 o 
   6   0  13        5.04        5.31      7.84 o 
   8   0  13       31.44       16.66     19.27 o 
  -9   1  13        4.95       18.29     17.64 o 
  -7   1  13       13.16        9.90      6.17 o 
  -5   1  13        6.15        5.24      3.33 o 
  -3   1  13       90.61      104.91      3.46 o 
  -1   1  13      123.46      124.31      4.09 o 
   1   1  13       13.86       21.06      1.75 o 
   3   1  13      509.88      490.15     10.98 o 
   5   1  13      502.76      417.32     13.27 o 
   7   1  13        6.70        4.47      6.77 o 
  -8   2  13       81.76       87.64     11.25 o 
  -6   2  13       62.53       58.60      5.12 o 
  -4   2  13      753.35      726.00      9.35 o 
  -2   2  13      513.33      505.75      6.05 o 
   0   2  13      155.61      136.47      2.86 o 
   2   2  13     2496.87     2406.75     32.88 o 
   4   2  13      203.71      197.45      6.14 o 
   6   2  13       19.14       13.41      5.38 o 
  -7   3  13       32.14       40.81      7.35 o 
  -5   3  13       53.38       49.70      3.72 o 
  -3   3  13     1903.30     1945.49     17.97 o 
  -1   3  13      112.96       96.96      3.08 o 
   1   3  13       41.75       39.59      2.47 o 
   3   3  13      199.51      191.77      4.49 o 
   5   3  13       31.99       27.04      4.92 o 
   7   3  13       68.61       90.93      9.67 o 
  -8   4  13        8.74       26.46     16.66 o 
  -6   4  13       30.30       33.23      5.69 o 
  -4   4  13     1407.46     1418.10     16.09 o 
  -2   4  13      758.71      710.99     15.87 o 
   0   4  13      887.88      855.08     12.24 o 
   2   4  13     4062.81     3895.34     34.18 o 
   4   4  13      140.48      128.64      6.29 o 
   6   4  13       31.21       28.34      5.87 o 
  -7   5  13        8.90        6.93      7.31 o 
  -5   5  13       25.69       21.24      4.24 o 
  -3   5  13     1013.24      982.72     13.81 o 
  -1   5  13       28.15       42.04      3.40 o 
   1   5  13        3.36        3.91      2.54 o 
   3   5  13      222.40      206.36      5.23 o 
   5   5  13       35.02       31.74      6.20 o 
   7   5  13       33.95       20.95      8.88 o 
  -6   6  13       10.58       11.74      5.22 o 
  -4   6  13      182.46      172.67      5.92 o 
  -2   6  13      155.66      140.26      4.92 o 
   0   6  13        3.07       -0.51      2.68 o 
   2   6  13      694.45      665.13      9.28 o 
   4   6  13      273.04      274.04     14.08 o 
   6   6  13        5.12        5.79      8.49 o 
  -7   7  13       18.41       21.37     12.78 o 
  -5   7  13        0.19        5.30      4.74 o 
  -3   7  13        6.78        6.88      4.66 o 
  -1   7  13        2.68       -1.88      3.05 o 
   1   7  13       16.61       20.52      3.69 o 
   3   7  13      225.27      218.12      8.14 o 
   5   7  13      227.73      254.86     16.16 o 
  -6   8  13        9.13       24.62     13.04 o 
  -4   8  13       22.89       32.60      6.09 o 
  -2   8  13       11.71        9.35      4.78 o 
   0   8  13      160.18      126.85      6.35 o 
   2   8  13       43.66       40.59      5.59 o 
   4   8  13      666.46      738.61     16.12 o 
   6   8  13        2.55       -1.31     18.94 o 
  -5   9  13        3.13        6.56     10.48 o 
  -3   9  13       15.99       19.21      6.53 o 
  -1   9  13        0.00       -5.09      5.09 o 
   1   9  13        0.06       -4.30      5.08 o 
   3   9  13      120.30      119.78      8.87 o 
   5   9  13       72.83       81.02     15.81 o 
  -4  10  13      222.43      246.93     24.82 o 
  -2  10  13       49.92       40.46      7.20 o 
   0  10  13       31.61       57.72      8.13 o 
   2  10  13      186.67      215.12     15.56 o 
   4  10  13        8.97        4.57     13.40 o 
  -3  11  13      229.49      231.58     24.17 o 
  -1  11  13       46.02       47.04     10.61 o 
   1  11  13        6.19        0.38     10.39 o 
   3  11  13       38.38       36.57     13.83 o 
   0  12  13       47.24       64.02     24.50 o 
  -8   0  14      104.57       91.03     14.90 o 
  -6   0  14      195.07      162.91     13.18 o 
  -4   0  14      577.80      504.78      9.75 o 
  -2   0  14      200.28      182.37      5.49 o 
   0   0  14      958.37     1000.95     16.80 o 
   2   0  14      728.02      644.52     16.31 o 
   4   0  14       45.11       66.94      6.45 o 
   6   0  14        5.91       13.52      8.89 o 
  -9   1  14        0.07      -13.72     15.35 o 
  -7   1  14       75.99       65.44      8.78 o 
  -5   1  14      175.30      157.70      5.54 o 
  -3   1  14       23.25       17.66      2.89 o 
  -1   1  14     1437.37     1418.55     17.83 o 
   1   1  14      380.29      381.70      7.19 o 
   3   1  14      378.03      395.79      6.88 o 
   5   1  14      160.62      155.79      7.38 o 
   7   1  14       40.68       34.41      7.87 o 
  -8   2  14       23.06       44.17     10.66 o 
  -6   2  14       49.96       51.45      5.07 o 
  -4   2  14      328.55      300.33      6.45 o 
  -2   2  14       41.79       36.41      2.67 o 
   0   2  14       63.90       73.10      2.80 o 
   2   2  14      262.64      251.78      5.68 o 
   4   2  14        0.74        2.53      3.41 o 
   6   2  14        5.07        4.65      5.41 o 
  -7   3  14       11.81       18.16      6.23 o 
  -5   3  14        6.25       15.31      3.52 o 
  -3   3  14       32.13       28.02      2.95 o 
  -1   3  14      106.73      108.98      3.31 o 
   1   3  14      766.80      708.82     13.53 o 
   3   3  14      304.36      294.86      8.81 o 
   5   3  14       67.07       66.22      6.25 o 
   7   3  14        0.02       -5.31      8.28 o 
  -8   4  14        0.69        2.61     14.37 o 
  -6   4  14        0.45        1.16      5.53 o 
  -4   4  14       68.29       65.28      4.60 o 
  -2   4  14        3.60        8.86      2.55 o 
   0   4  14       16.82        8.58      2.65 o 
   2   4  14       41.58       43.57      5.38 o 
   4   4  14        0.57       -0.48      4.51 o 
   6   4  14        0.03       -1.20      6.09 o 
  -7   5  14        1.55       -6.49      8.01 o 
  -5   5  14        0.18        5.39      5.04 o 
  -3   5  14        4.30        0.39      3.37 o 
  -1   5  14       15.35       21.04      3.65 o 
   1   5  14      472.29      457.26     11.11 o 
   3   5  14      351.12      341.45      6.48 o 
   5   5  14       34.26       27.25      5.86 o 
   7   5  14        3.73        0.59     11.17 o 
  -6   6  14       13.00       17.87      5.67 o 
  -4   6  14       79.33       85.99      5.56 o 
  -2   6  14       76.93       80.43      7.24 o 
   0   6  14      123.88      127.54      4.77 o 
   2   6  14      150.80      142.43      5.92 o 
   4   6  14        7.95        2.44      5.12 o 
   6   6  14        2.11        3.98      8.94 o 
  -7   7  14       37.29       26.63     31.68 o 
  -5   7  14      142.13      148.84      7.37 o 
  -3   7  14       21.19       22.09      6.67 o 
  -1   7  14      191.28      212.19      5.62 o 
   1   7  14      110.20      108.20      5.26 o 
   3   7  14      154.29      142.47      6.50 o 
   5   7  14       33.62       37.57     23.68 o 
  -6   8  14       47.41       30.49     13.28 o 
  -4   8  14      140.78      150.33     12.05 o 
  -2   8  14      124.49      125.48      7.39 o 
   0   8  14      163.47      168.79      6.96 o 
   2   8  14      244.63      248.43      8.72 o 
   4   8  14        3.79        6.72      8.65 o 
  -5   9  14       53.94       65.46     13.27 o 
  -3   9  14        2.17       -1.61      6.08 o 
  -1   9  14       84.34       78.93      7.81 o 
   1   9  14       24.25       16.68      6.28 o 
   3   9  14       43.71       31.79     12.59 o 
   5   9  14        9.71       16.21     16.00 o 
  -4  10  14       49.70       68.75     14.66 o 
  -2  10  14       25.88       21.07     11.06 o 
   0  10  14        0.00        2.31      7.38 o 
   2  10  14       61.22       59.49     12.69 o 
   4  10  14        3.75       22.86     18.62 o 
  -1  11  14        6.58      -10.67     11.46 o 
   1  11  14      129.25      158.66     16.50 o 
  -8   0  15      310.74      295.93     24.17 o 
  -6   0  15       63.41       44.85      6.94 o 
  -4   0  15      221.36      219.45      6.98 o 
  -2   0  15        5.45        9.62      3.83 o 
   0   0  15      315.37      325.79      6.30 o 
   2   0  15      340.58      355.42     12.33 o 
   4   0  15      147.72       95.42      6.99 o 
   6   0  15        0.60       13.90      9.16 o 
  -7   1  15      248.23      230.27      9.84 o 
  -5   1  15      572.35      546.29      9.17 o 
  -3   1  15        0.12        2.66      2.59 o 
  -1   1  15      439.28      438.93      7.11 o 
   1   1  15       13.21       12.23      2.21 o 
   3   1  15      204.51      192.88      5.45 o 
   5   1  15      226.03      235.54      8.20 o 
   7   1  15       38.17       33.28      8.89 o 
  -8   2  15      117.67      146.97     18.13 o 
  -6   2  15       26.00       32.83      5.18 o 
  -4   2  15      133.57      103.43      4.44 o 
  -2   2  15       29.50       28.61      2.77 o 
   0   2  15       50.50       49.65      3.32 o 
   2   2  15       21.51       10.99      2.94 o 
   4   2  15       24.02       25.48      4.58 o 
   6   2  15        8.99        2.06      5.34 o 
  -7   3  15        5.92        6.16      5.21 o 
  -5   3  15      158.51      142.84      5.15 o 
  -3   3  15       54.97       58.50      3.38 o 
  -1   3  15      498.98      476.14      8.79 o 
   1   3  15     2206.25     2119.94     30.40 o 
   3   3  15       26.78       27.80      4.78 o 
   5   3  15        0.66       -2.63      5.36 o 
   7   3  15      175.65      201.16     14.57 o 
  -8   4  15       25.17        6.53     15.35 o 
  -6   4  15      194.67      197.21      8.59 o 
  -4   4  15       57.00       59.29      4.62 o 
  -2   4  15      303.66      262.18      4.88 o 
   0   4  15        1.17        1.63      3.14 o 
   2   4  15      521.45      495.88     10.61 o 
   4   4  15       17.01       24.34      5.11 o 
   6   4  15        6.65        0.26      6.68 o 
  -7   5  15       16.69        6.88      9.15 o 
  -5   5  15      117.49      112.76      5.85 o 
  -3   5  15       10.28        3.78      3.59 o 
  -1   5  15      412.31      391.49      6.82 o 
   1   5  15     1217.94     1180.51     13.73 o 
   3   5  15       29.33       25.77      4.44 o 
   5   5  15       12.96       18.69      6.29 o 
   7   5  15      112.98      101.61     16.92 o 
  -6   6  15        0.55       -1.51      6.18 o 
  -4   6  15       49.63       51.32      5.29 o 
  -2   6  15        1.02        4.77      4.31 o 
   0   6  15       23.57       15.76      5.09 o 
   2   6  15        4.81       -4.04      4.04 o 
   4   6  15       11.25       -0.59     11.53 o 
   6   6  15        0.64       -9.84      9.84 o 
  -7   7  15      149.44      164.99     18.14 o 
  -5   7  15      252.30      257.04      7.98 o 
  -3   7  15        5.93        7.42      4.33 o 
  -1   7  15      133.87      110.70      5.56 o 
   1   7  15        2.91       -3.58      3.72 o 
   3   7  15       30.86       33.03      6.51 o 
   5   7  15      122.38       95.05     15.43 o 
  -6   8  15       37.30       33.49     16.17 o 
  -4   8  15       27.43       23.91      6.04 o 
  -2   8  15        0.42        2.96      4.74 o 
   0   8  15       96.58       92.05      7.52 o 
   2   8  15       20.52       23.69      6.71 o 
   4   8  15       30.04       57.29     14.86 o 
  -5   9  15       86.30      119.77     15.36 o 
  -3   9  15        1.77        8.10      7.94 o 
  -1   9  15      142.64      115.00      9.46 o 
   1   9  15       15.13       23.31      6.88 o 
   3   9  15        0.18        7.78     11.11 o 
  -4  10  15       10.31       21.56     18.29 o 
  -2  10  15       89.69       85.34     13.39 o 
   0  10  15       12.74        2.52      9.00 o 
   2  10  15      106.05      102.97     13.48 o 
  -1  11  15      153.20      126.91     16.55 o 
   1  11  15      312.12      342.28     20.44 o 
  -8   0  16       52.04       38.54     16.66 o 
  -6   0  16       40.35       46.10      8.00 o 
  -4   0  16      636.84      620.06     11.64 o 
  -2   0  16      141.13      159.81      5.87 o 
   0   0  16      382.24      350.22      6.94 o 
   2   0  16      635.84      554.28     11.99 o 
   4   0  16      170.78      169.81      8.41 o 
   6   0  16       19.46       11.99      9.97 o 
  -7   1  16      126.63      101.50      8.96 o 
  -5   1  16       64.89       63.81      4.98 o 
  -3   1  16        6.11        9.57      2.95 o 
  -1   1  16      108.26      121.11      5.29 o 
   1   1  16        2.54       13.37      3.00 o 
   3   1  16     1188.21     1033.64     27.95 o 
   5   1  16       38.58       38.41      5.50 o 
   7   1  16      117.68      122.35     10.34 o 
  -8   2  16        0.03       11.36     10.45 o 
  -6   2  16        0.06       13.60      4.94 o 
  -4   2  16      357.62      351.20      6.60 o 
  -2   2  16      283.36      254.23      4.83 o 
   0   2  16     1351.92     1303.48     23.49 o 
   2   2  16        6.65        8.27      3.38 o 
   4   2  16       38.54       52.43      5.53 o 
   6   2  16      240.80      237.25     13.67 o 
  -7   3  16        4.72       17.15      7.20 o 
  -5   3  16      416.21      416.94      8.41 o 
  -3   3  16        9.24       11.11      2.92 o 
  -1   3  16      322.36      299.39      6.18 o 
   1   3  16        6.16        7.06      2.89 o 
   3   3  16      274.40      244.33      8.13 o 
   5   3  16      177.00      201.64      8.28 o 
   7   3  16      118.78      137.16     11.05 o 
  -6   4  16       13.24       17.73      5.97 o 
  -4   4  16      176.13      171.24      5.73 o 
  -2   4  16     1108.50     1071.03     19.28 o 
   0   4  16     2723.42     2532.83     60.88 o 
   2   4  16      213.29      217.83      8.37 o 
   4   4  16        7.16       16.72      9.40 o 
   6   4  16      560.87      585.49     17.78 o 
  -7   5  16        2.45       -9.47      9.47 o 
  -5   5  16      265.16      245.92      8.64 o 
  -3   5  16        0.74        7.20      4.00 o 
  -1   5  16      135.30      140.89      6.53 o 
   1   5  16       30.93       29.78      4.05 o 
   3   5  16      188.22      168.95      7.51 o 
   5   5  16       80.07       96.86     13.11 o 
  -6   6  16        8.44        5.38      6.61 o 
  -4   6  16      221.36      231.46      7.80 o 
  -2   6  16       76.97       75.59      5.23 o 
   0   6  16      570.01      524.18     15.53 o 
   2   6  16       67.06       58.97      5.87 o 
   4   6  16       55.88       58.09     12.77 o 
   6   6  16       88.13       76.42     14.78 o 
  -7   7  16       67.75       69.57     21.56 o 
  -5   7  16        8.20       10.35      5.49 o 
  -3   7  16        6.14        8.52      5.39 o 
  -1   7  16        3.73       -5.06      5.06 o 
   1   7  16        1.70        7.53      4.80 o 
   3   7  16      480.66      514.16     15.81 o 
   5   7  16       41.21       27.44     19.27 o 
  -6   8  16        3.47       -2.44     14.05 o 
  -4   8  16      159.49      180.61     10.94 o 
  -2   8  16        1.80       -1.07      5.14 o 
   0   8  16       30.79       24.29      6.08 o 
   2   8  16      299.86      315.40     11.72 o 
   4   8  16       54.54       70.88     19.92 o 
  -5   9  16       10.68       18.94     17.64 o 
  -3   9  16        0.17        3.79      8.41 o 
  -1   9  16        0.00       -2.12      8.88 o 
   1   9  16       35.97       29.99      8.95 o 
   3   9  16      232.79      295.14     17.44 o 
  -2  10  16      157.77      180.37     24.01 o 
   0  10  16      171.79      185.83     16.74 o 
   2  10  16        4.61      -11.11     14.70 o 
  -1  11  16        3.80        3.92     17.31 o 
  -8   0  17       52.02       50.30     19.60 o 
  -6   0  17       61.62       78.23      9.40 o 
  -4   0  17       36.63       54.43      5.66 o 
  -2   0  17     1262.81     1187.35     29.14 o 
   0   0  17      119.66      136.38      5.24 o 
   2   0  17      154.92      137.55      7.30 o 
   4   0  17        3.89        2.93      6.69 o 
   6   0  17        7.63       26.13     16.33 o 
  -7   1  17       68.60       88.55      7.93 o 
  -5   1  17      401.12      404.47      8.31 o 
  -3   1  17     1338.81     1252.28     15.96 o 
  -1   1  17     1175.82     1092.69     11.11 o 
   1   1  17       98.38      107.76      3.86 o 
   3   1  17        2.65        9.37      6.84 o 
   5   1  17       47.74       68.19      7.84 o 
   7   1  17       10.74      -11.20     11.20 o 
  -8   2  17       79.81       82.63     15.69 o 
  -6   2  17        3.89        2.46      8.74 o 
  -4   2  17       54.49       53.91      4.11 o 
  -2   2  17      530.87      537.14      9.50 o 
   0   2  17      351.46      344.29      5.88 o 
   2   2  17      599.76      536.46      9.63 o 
   4   2  17       17.88       15.26      5.88 o 
   6   2  17       68.90       53.48      8.23 o 
  -7   3  17        5.20       14.84      7.89 o 
  -5   3  17       25.77       25.42      4.32 o 
  -3   3  17      301.04      287.96      5.91 o 
  -1   3  17     1257.07     1141.96     19.13 o 
   1   3  17        9.55        7.31      3.62 o 
   3   3  17      596.50      603.30     17.68 o 
   5   3  17       63.18       75.97      9.96 o 
   7   3  17       28.09       23.19     17.96 o 
  -6   4  17        7.48        6.98      5.38 o 
  -4   4  17      326.74      306.72      7.08 o 
  -2   4  17      157.87      155.14      4.93 o 
   0   4  17      490.31      491.57     10.44 o 
   2   4  17     1077.04      996.57     21.88 o 
   4   4  17       45.27       51.46      8.37 o 
   6   4  17      121.93      157.74     12.10 o 
  -7   5  17       11.80       25.66     11.35 o 
  -5   5  17       36.67       39.07      5.79 o 
  -3   5  17      199.42      195.55      7.21 o 
  -1   5  17      703.95      651.11     12.81 o 
   1   5  17        0.67        7.78      4.47 o 
   3   5  17      264.36      269.78     14.17 o 
   5   5  17       22.62       27.11     11.16 o 
  -6   6  17        4.76        6.46      7.99 o 
  -4   6  17        0.48       -2.02      4.63 o 
  -2   6  17      241.86      233.14      8.01 o 
   0   6  17      181.36      177.92      6.51 o 
   2   6  17      256.41      252.22      8.20 o 
   4   6  17       18.22       15.82     11.27 o 
   6   6  17       14.53       10.87     13.83 o 
  -5   7  17      205.51      203.87      9.32 o 
  -3   7  17      434.21      474.08     10.28 o 
  -1   7  17      252.71      242.06     12.57 o 
   1   7  17       34.12       30.73      6.06 o 
   3   7  17       43.09       55.75     13.81 o 
   5   7  17        9.35       -0.33     14.37 o 
  -6   8  17       20.77       41.81     23.84 o 
  -4   8  17       35.28       41.39      9.03 o 
  -2   8  17      237.13      213.25      8.15 o 
   0   8  17       35.36       50.07      7.37 o 
   2   8  17       49.81       48.39      9.01 o 
  -5   9  17       51.57       62.39     20.90 o 
  -3   9  17      250.43      283.15     14.08 o 
  -1   9  17      278.77      245.53     12.74 o 
   1   9  17        1.04       -6.49     10.08 o 
   3   9  17        0.21      -15.35     15.35 o 
  -2  10  17       56.51       40.48     19.27 o 
   0  10  17       28.17       16.82     12.58 o 
   2  10  17      155.90      180.95     23.84 o 
  -8   0  18      158.16      131.96     24.17 o 
  -6   0  18        5.35        5.28      6.95 o 
  -4   0  18      163.80      181.90      7.75 o 
  -2   0  18      178.50      166.10      8.53 o 
   0   0  18     1335.96     1286.74     28.73 o 
   2   0  18      820.54      680.10     17.78 o 
   4   0  18       13.25        3.64      7.77 o 
   6   0  18       33.96       56.51     18.94 o 
  -7   1  18       73.97       88.49     11.88 o 
  -5   1  18        9.27        7.74      4.87 o 
  -3   1  18       12.11        6.41      3.13 o 
  -1   1  18        3.33       15.63      4.00 o 
   1   1  18      414.79      353.85      6.00 o 
   3   1  18      105.20       85.79      6.67 o 
   5   1  18       26.78       18.12      6.93 o 
  -8   2  18       27.20       -6.21     15.03 o 
  -6   2  18       28.70       26.38      5.84 o 
  -4   2  18       17.01       12.77      3.46 o 
  -2   2  18      165.97      159.52      4.45 o 
   0   2  18       83.09       79.59      3.62 o 
   2   2  18      641.51      589.24     16.63 o 
   4   2  18        0.10        8.00      5.81 o 
   6   2  18       16.15       17.12     14.98 o 
  -7   3  18       52.47       67.93     12.74 o 
  -5   3  18       44.22       49.54      5.15 o 
  -3   3  18      185.08      174.40      6.09 o 
  -1   3  18     1758.62     1670.47     19.37 o 
   1   3  18       79.29       80.01      4.42 o 
   3   3  18       87.66      108.97      7.44 o 
   5   3  18      121.05      144.10     11.10 o 
  -6   4  18      126.85      115.85      7.45 o 
  -4   4  18       23.32       19.50      4.68 o 
  -2   4  18       85.63       79.75      4.45 o 
   0   4  18      215.80      205.79      5.94 o 
   2   4  18      201.44      190.48     11.18 o 
   4   4  18        2.80       -6.45      6.60 o 
   6   4  18      127.52      135.43     16.97 o 
  -7   5  18       30.37       34.49     13.47 o 
  -5   5  18        5.88        4.81      5.06 o 
  -3   5  18      109.74      122.95      6.06 o 
  -1   5  18      938.16      876.83     11.67 o 
   1   5  18       53.62       57.22      5.32 o 
   3   5  18       26.62       28.27      8.53 o 
   5   5  18      127.60      122.16     21.23 o 
  -6   6  18       12.78       -9.04      9.04 o 
  -4   6  18       11.14       12.77      5.16 o 
  -2   6  18       68.86       71.33      5.98 o 
   0   6  18       73.60       86.96      9.01 o 
   2   6  18      166.37      161.91      7.72 o 
   4   6  18        8.32       18.94     14.05 o 
  -5   7  18        0.87       12.97      8.41 o 
  -3   7  18        7.64        1.86      5.17 o 
  -1   7  18        5.67       10.88      4.90 o 
   1   7  18      177.91      184.76      8.49 o 
   3   7  18       57.47       77.15     16.66 o 
  -4   8  18       19.34       18.35      9.66 o 
  -2   8  18      111.03      126.45      8.53 o 
   0   8  18      376.97      385.79     10.94 o 
   2   8  18      173.39      209.66     29.96 o 
  -3   9  18        8.01        3.91     21.25 o 
  -1   9  18       25.32        4.53     16.33 o 
   1   9  18       81.17       80.40     13.90 o 
  -2  10  18       85.49      113.34     24.17 o 
   0  10  18        3.08       12.45     11.54 o 
   2  10  18       67.72      114.65     22.86 o 
  -8   0  19       17.67       23.52     21.56 o 
  -6   0  19      239.70      224.43     17.93 o 
  -4   0  19      295.35      263.16      8.83 o 
  -2   0  19      806.42      721.14     19.14 o 
   0   0  19      141.43      147.83      5.87 o 
   2   0  19      340.78      278.44     12.21 o 
   4   0  19       43.68       26.80     11.11 o 
   6   0  19        4.98       16.00     16.33 o 
  -7   1  19       40.57       64.48      9.15 o 
  -5   1  19      123.16      109.64      6.30 o 
  -3   1  19       69.31       70.09      4.37 o 
  -1   1  19      728.69      722.13     10.53 o 
   1   1  19       29.92       30.76      4.97 o 
   3   1  19        4.80        2.17      5.34 o 
   5   1  19       75.91       72.62     10.07 o 
  -8   2  19       62.02       76.11     25.15 o 
  -6   2  19       75.76       97.29      6.49 o 
  -4   2  19      203.44      181.55      5.57 o 
  -2   2  19      248.55      219.43      5.84 o 
   0   2  19        4.59        2.52      3.03 o 
   2   2  19       69.87       59.78      6.30 o 
   4   2  19       11.84        9.57      7.28 o 
   6   2  19        4.10       16.79     12.93 o 
  -7   3  19        2.35        7.91     10.28 o 
  -5   3  19       53.83       44.21      5.28 o 
  -3   3  19        0.66        0.35      3.28 o 
  -1   3  19     1685.51     1691.75     17.16 o 
   1   3  19       13.48       13.98      4.27 o 
   3   3  19       68.39       91.57     14.80 o 
   5   3  19       89.89      136.03     12.74 o 
  -6   4  19       10.08        0.69      7.92 o 
  -4   4  19      130.60      114.63      6.13 o 
  -2   4  19        6.15        8.29      3.72 o 
   0   4  19       60.35       61.19      5.42 o 
   2   4  19        0.13        7.09      4.96 o 
   4   4  19        6.90        5.87      8.40 o 
   6   4  19       10.33       34.30     19.92 o 
  -7   5  19        6.05        2.29     17.31 o 
  -5   5  19       38.89       36.25      6.15 o 
  -3   5  19        4.46        7.54      4.40 o 
  -1   5  19     1207.95     1165.55     23.96 o 
   1   5  19       19.50       18.64      5.55 o 
   3   5  19       36.98       52.11      8.87 o 
   5   5  19       63.63       80.68     20.25 o 
  -6   6  19       67.45       72.92     11.62 o 
  -4   6  19       75.18       80.51      6.67 o 
  -2   6  19      151.33      130.41      6.81 o 
   0   6  19        1.45       -0.46      5.11 o 
   2   6  19       78.58       58.48      6.73 o 
   4   6  19       20.77       35.60     15.03 o 
  -5   7  19       60.62       62.60      9.57 o 
  -3   7  19       51.79       46.50      6.40 o 
  -1   7  19      190.58      208.95     11.13 o 
   1   7  19       23.74       13.60      6.28 o 
   3   7  19        0.38      -11.76     11.76 o 
  -4   8  19       71.10       81.47     11.98 o 
  -2   8  19      311.56      315.94     15.30 o 
   0   8  19        9.25       16.45      6.06 o 
   2   8  19       82.70       57.63     18.13 o 
  -3   9  19        0.50       17.03     24.33 o 
  -1   9  19       78.69       56.21     13.34 o 
   1   9  19        5.78        4.25     15.35 o 
  -6   0  20       91.50       89.47      9.87 o 
  -4   0  20      497.03      497.89     11.45 o 
  -2   0  20        6.66       17.91      5.12 o 
   0   0  20       61.32       68.97      5.28 o 
   2   0  20        1.83       -0.51     11.43 o 
   4   0  20       74.35       72.16     11.35 o 
   6   0  20       52.49       60.75     20.90 o 
  -7   1  20      107.56      149.55     10.90 o 
  -5   1  20        2.94        4.16      4.82 o 
  -3   1  20      139.59      139.91      4.72 o 
  -1   1  20       75.24       70.67      4.15 o 
   1   1  20      220.61      217.41      6.39 o 
   3   1  20       36.59       42.49      7.32 o 
   5   1  20      103.20      103.19      9.38 o 
  -6   2  20       15.89       16.67      7.22 o 
  -4   2  20      131.51      128.94      7.07 o 
  -2   2  20       10.58       11.85      3.51 o 
   0   2  20       50.34       53.12      4.42 o 
   2   2  20        4.26       -0.92      4.85 o 
   4   2  20       89.27      105.10      8.57 o 
   6   2  20        3.66        5.23     17.31 o 
  -7   3  20        0.04       -8.07      8.07 o 
  -5   3  20        0.02       -4.84      4.84 o 
  -3   3  20       70.78       72.87      4.87 o 
  -1   3  20       77.51       91.10      4.62 o 
   1   3  20      358.68      326.81      9.90 o 
   3   3  20        0.68       -0.93      5.69 o 
   5   3  20        0.52       15.77     25.15 o 
  -6   4  20        1.21        2.41      8.12 o 
  -4   4  20        9.57        1.20      4.25 o 
  -2   4  20       63.08       63.76      5.04 o 
   0   4  20      266.33      248.87      7.58 o 
   2   4  20       19.49       17.30      5.58 o 
   4   4  20      499.55      539.22     17.49 o 
  -5   5  20        0.07       -3.26      6.88 o 
  -3   5  20       11.10        9.81      4.83 o 
  -1   5  20       53.66       58.63      6.10 o 
   1   5  20      164.39      142.70      7.50 o 
   3   5  20        0.63       -0.54      7.91 o 
   5   5  20        5.31       16.00     19.92 o 
  -6   6  20       22.16       32.01     20.58 o 
  -4   6  20       82.09      101.72      8.19 o 
  -2   6  20        6.67        6.02      5.76 o 
   0   6  20        1.07       -0.63      4.76 o 
   2   6  20        1.46        8.42      6.65 o 
   4   6  20        6.93       10.78     16.00 o 
  -5   7  20        0.77       -9.49      9.49 o 
  -3   7  20      155.75      153.91      9.70 o 
  -1   7  20       73.95       82.50      7.79 o 
   1   7  20      193.74      230.97     12.21 o 
   3   7  20        7.40      -12.09     12.09 o 
  -4   8  20       64.42       55.21     22.10 o 
  -2   8  20        0.20       -8.18      8.18 o 
   0   8  20       29.03       11.94      9.66 o 
   2   8  20        2.70       11.43     15.35 o 
  -1   9  20       55.19       68.73     14.79 o 
   1   9  20       35.21       14.70     18.62 o 
  -6   0  21        2.03        6.86      9.47 o 
  -4   0  21       76.53       64.53      7.35 o 
  -2   0  21       13.43        7.25      6.52 o 
   0   0  21      212.84      191.00     12.80 o 
   2   0  21       62.32       73.39     10.78 o 
   4   0  21       59.89       41.32     10.63 o 
  -7   1  21        4.38        2.46      8.33 o 
  -5   1  21      109.62       85.41      6.77 o 
  -3   1  21       65.82       74.32      4.56 o 
  -1   1  21       18.33       20.09      3.43 o 
   1   1  21       51.54       41.92      4.96 o 
   3   1  21       46.78       47.57      7.73 o 
   5   1  21       48.62       86.80     11.28 o 
  -6   2  21       15.91       19.02      9.57 o 
  -4   2  21        0.05       -0.10      4.08 o 
  -2   2  21      107.36      107.93      4.95 o 
   0   2  21      118.84      106.98      5.48 o 
   2   2  21        0.19       -5.37      5.37 o 
   4   2  21       18.74       21.53      9.19 o 
  -7   3  21       37.78       70.88     20.25 o 
  -5   3  21       18.00       17.75      5.51 o 
  -3   3  21        0.79       -2.75      3.83 o 
  -1   3  21        4.80       -0.16      3.73 o 
   1   3  21        1.91        0.07      4.34 o 
   3   3  21        0.48        0.91      6.01 o 
   5   3  21        1.41        3.89     11.31 o 
  -6   4  21       25.60       20.07      9.46 o 
  -4   4  21       62.33       61.54      6.14 o 
  -2   4  21      261.25      262.70      6.84 o 
   0   4  21        9.39       13.67      5.00 o 
   2   4  21       33.36       31.13      7.17 o 
   4   4  21        5.54        7.90      9.67 o 
  -5   5  21        1.50       10.42      8.13 o 
  -3   5  21        1.92        5.01      4.82 o 
  -1   5  21        5.45       -0.28      4.64 o 
   1   5  21        2.70        2.90      5.59 o 
   3   5  21        7.23        7.58      9.81 o 
  -4   6  21        1.93       -6.32      6.32 o 
  -2   6  21      106.42       84.85      7.71 o 
   0   6  21       10.26        6.03      5.46 o 
   2   6  21        5.82        3.06     11.27 o 
   4   6  21       21.51        8.49     16.00 o 
  -3   7  21       31.08       47.31      8.95 o 
  -1   7  21       23.32       24.28      9.83 o 
   1   7  21       34.20       32.95      9.57 o 
   3   7  21        1.35        5.88     17.96 o 
  -4   8  21       23.97       16.33     17.31 o 
  -2   8  21        7.86       -7.73      7.73 o 
   0   8  21       28.85       30.20     16.33 o 
   2   8  21       23.95        5.88     15.35 o 
  -1   9  21       13.63       26.78     18.94 o 
  -6   0  22       34.74       66.51     20.90 o 
  -4   0  22        5.83       16.70      7.54 o 
  -2   0  22      172.55      168.62      8.35 o 
   0   0  22      470.70      467.14     23.96 o 
   2   0  22      443.26      418.33     16.66 o 
   4   0  22        5.18       37.42     11.72 o 
  -7   1  22        0.05        0.67     27.03 o 
  -5   1  22       29.26       34.39      6.08 o 
  -3   1  22      142.61      139.51      5.23 o 
  -1   1  22      222.54      219.73      5.82 o 
   1   1  22       61.45       85.02      5.87 o 
   3   1  22      195.88      215.44     10.20 o 
   5   1  22       81.11      106.16     14.78 o 
  -6   2  22        3.00       -3.91      7.66 o 
  -4   2  22       11.43       19.86      5.13 o 
  -2   2  22       85.96      107.64      5.43 o 
   0   2  22      120.81      122.42      5.31 o 
   2   2  22       41.81       49.23      7.18 o 
   4   2  22       12.28       27.28     21.13 o 
  -5   3  22      106.76      119.19      9.78 o 
  -3   3  22      531.87      534.44      9.82 o 
  -1   3  22       10.71       -2.83      4.29 o 
   1   3  22       12.65        6.24      5.10 o 
   3   3  22      221.70      257.35     10.23 o 
   5   3  22      185.29      193.04     22.86 o 
  -6   4  22        0.42       16.16     10.74 o 
  -4   4  22        9.62       10.94      5.26 o 
  -2   4  22      713.43      714.75     18.04 o 
   0   4  22        0.01        1.37      5.27 o 
   2   4  22       17.76        8.86      9.92 o 
   4   4  22       23.52       17.50     27.11 o 
  -5   5  22       58.49       54.41     10.27 o 
  -3   5  22      295.42      288.59      8.45 o 
  -1   5  22        4.55        3.81      4.99 o 
   1   5  22       24.52       37.35      7.65 o 
   3   5  22      179.25      218.21     15.67 o 
  -4   6  22        2.42       -7.56      7.56 o 
  -2   6  22        3.98       -0.80      7.63 o 
   0   6  22       74.44       91.30     10.25 o 
   2   6  22       66.12       61.21     14.17 o 
  -3   7  22       19.94       23.18     11.70 o 
  -1   7  22       64.23       55.82     12.71 o 
   1   7  22       32.46       53.94     12.55 o 
   3   7  22       84.76      133.59     21.88 o 
  -2   8  22       59.11       74.68     10.72 o 
   0   8  22      116.19      139.93     16.51 o 
   2   8  22       93.62      109.42     21.88 o 
  -6   0  23       26.35       37.33     23.52 o 
  -4   0  23      278.01      253.40     11.73 o 
  -2   0  23       19.86       17.06      5.43 o 
   0   0  23       21.10       18.41      7.75 o 
   2   0  23      105.93      127.16     12.60 o 
   4   0  23        0.19       20.25     14.37 o 
  -5   1  23       23.73       17.91      6.94 o 
  -3   1  23       22.58       27.59      4.76 o 
  -1   1  23        0.04       11.08      4.26 o 
   1   1  23      141.48      174.47      8.09 o 
   3   1  23       66.25       98.20      9.43 o 
  -6   2  23       15.29        2.96      7.52 o 
  -4   2  23       62.50       57.19      6.81 o 
  -2   2  23       17.21       17.09      4.43 o 
   0   2  23       19.55       28.81      5.34 o 
   2   2  23        0.05       -3.89      6.42 o 
   4   2  23       20.27      -10.94     10.94 o 
  -5   3  23        1.64        8.46      8.53 o 
  -3   3  23      167.54      154.19      7.16 o 
  -1   3  23       65.52       70.47      5.61 o 
   1   3  23       47.11       58.33     10.47 o 
   3   3  23       20.58       21.05      8.77 o 
  -4   4  23        0.35        1.89      6.41 o 
  -2   4  23       30.97       29.32      5.99 o 
   0   4  23       16.58       15.69      6.75 o 
   2   4  23       69.07      106.95     16.98 o 
   4   4  23       88.43      125.75     21.56 o 
  -5   5  23        1.99        7.99      9.54 o 
  -3   5  23      119.32      122.89     10.47 o 
  -1   5  23       49.49       49.94      6.63 o 
   1   5  23       55.05       73.67      8.95 o 
   3   5  23       16.21        7.84     15.03 o 
  -4   6  23       48.16       32.00     10.33 o 
  -2   6  23       32.55       20.53     10.56 o 
   0   6  23       12.34       15.59      6.94 o 
   2   6  23        0.47       17.31     15.35 o 
  -3   7  23       28.77       28.27     18.13 o 
  -1   7  23        0.51        2.46     16.05 o 
   1   7  23       59.75       91.97     25.80 o 
  -2   8  23        5.70       13.07     16.33 o 
   0   8  23        9.09       15.68     19.92 o 
  -6   0  24      154.20      172.63     18.45 o 
  -4   0  24      136.78      143.26     11.27 o 
  -2   0  24       12.00       15.62      6.30 o 
   0   0  24        9.21        8.86     13.79 o 
   2   0  24       88.93       92.95     12.71 o 
   4   0  24       42.53       78.72     22.21 o 
  -5   1  24        7.51       21.44     10.75 o 
  -3   1  24        0.19       -2.17      4.58 o 
  -1   1  24      284.92      294.77      7.21 o 
   1   1  24       72.18       88.81      7.58 o 
   3   1  24        2.01       -0.33     16.00 o 
  -4   2  24       57.35       66.48      7.04 o 
  -2   2  24       14.45       22.63      4.68 o 
   0   2  24       95.04      111.20      6.69 o 
   2   2  24      208.15      242.09     10.88 o 
   4   2  24      100.33       82.56     24.17 o 
  -5   3  24       87.27       95.63     11.54 o 
  -3   3  24       33.87       30.25      6.67 o 
  -1   3  24       24.09       26.05      6.42 o 
   1   3  24       48.40       53.10      7.19 o 
   3   3  24      241.36      292.88     16.50 o 
  -4   4  24       22.22       24.71      8.95 o 
  -2   4  24       15.47       21.51      6.36 o 
   0   4  24      368.92      402.48     12.60 o 
   2   4  24      328.50      405.68     26.13 o 
  -3   5  24       24.51       14.80     11.03 o 
  -1   5  24        2.46        1.08      8.13 o 
   1   5  24       16.31       -2.51      9.44 o 
  -2   6  24        8.83        5.64      9.02 o 
   0   6  24       14.26        5.21     10.97 o 
   2   6  24      121.19       97.34     19.27 o 
  -1   7  24      165.68      170.71     23.99 o 
   1   7  24       15.28       31.03     21.23 o 
  -4   0  25        1.12        4.09      8.74 o 
  -2   0  25      169.96      179.35      9.17 o 
   0   0  25      204.99      232.52     11.94 o 
   2   0  25       54.47       82.64     16.00 o 
  -5   1  25       19.77       28.28      8.33 o 
  -3   1  25       18.87       19.29      4.99 o 
  -1   1  25       51.29       74.00      7.28 o 
   1   1  25       26.54       37.82      7.88 o 
   3   1  25      354.19      429.88     21.07 o 
  -4   2  25       79.53       66.63      8.64 o 
  -2   2  25       19.79       20.66      4.99 o 
   0   2  25       77.40       93.00      7.28 o 
   2   2  25       13.81        9.60     12.58 o 
   4   2  25      216.20      258.69     25.80 o 
  -3   3  25       60.09       71.65      9.32 o 
  -1   3  25       34.76       34.99      5.96 o 
   1   3  25      149.82      177.74     14.69 o 
   3   3  25       10.50       20.40     12.18 o 
  -4   4  25      255.69      235.00     13.69 o 
  -2   4  25       13.50       26.66     11.29 o 
   0   4  25       15.04        4.94     20.62 o 
   2   4  25        1.86        6.21     16.00 o 
  -3   5  25       82.55       72.27     10.85 o 
  -1   5  25        8.59       15.03     17.32 o 
   1   5  25      108.71      103.32     27.60 o 
  -2   6  25       13.34       20.30      9.70 o 
   0   6  25       42.77       28.80     12.41 o 
  -1   7  25       11.66        9.47     16.98 o 
  -4   0  26       15.63        1.31     31.68 o 
  -2   0  26        5.67        4.08      6.69 o 
   0   0  26      174.72      217.76     14.53 o 
   2   0  26      117.99      163.97     20.58 o 
  -5   1  26        1.81        4.21     10.93 o 
  -3   1  26      245.16      265.98      8.23 o 
  -1   1  26      120.40      125.31      8.56 o 
   1   1  26      197.17      197.60     24.01 o 
   3   1  26      132.45      157.08     46.06 o 
  -4   2  26       10.29       13.73      8.02 o 
  -2   2  26        7.90        9.21      5.84 o 
   0   2  26      252.52      287.91     11.20 o 
   2   2  26      107.91      107.62     13.97 o 
  -3   3  26       17.77       30.78      9.19 o 
  -1   3  26       29.12       32.20      7.96 o 
   1   3  26       37.54       73.08     25.15 o 
   3   3  26      346.55      441.61     30.70 o 
  -2   4  26        9.23       22.37      9.59 o 
   0   4  26      248.24      236.21     15.43 o 
  -1   5  26       31.43       26.17     20.08 o 
   1   5  26       54.43       62.71     18.29 o 
   0   6  26       83.12       61.08     19.92 o 
  -4   0  27        4.91       -0.33     16.33 o 
  -2   0  27        0.47       -4.78     11.76 o 
   0   0  27        5.44       23.61     19.11 o 
   2   0  27      186.02      259.67     24.17 o 
  -3   1  27       64.41       64.60      9.17 o 
  -1   1  27      133.12      141.28      9.53 o 
   1   1  27        1.22       -2.60     16.82 o 
  -4   2  27       45.53       66.96     19.60 o 
  -2   2  27       42.87       40.20     11.50 o 
   0   2  27        6.62       19.90      7.86 o 
   2   2  27      119.83      140.45     21.23 o 
  -3   3  27       11.39       -3.06      9.39 o 
  -1   3  27       47.41       55.11     10.01 o 
   1   3  27      244.51      294.62     25.48 o 
  -2   4  27      131.37      151.93     15.47 o 
   0   4  27       35.73       41.48     19.60 o 
  -1   5  27       44.34       86.23     21.56 o 
  -2   0  28      128.16      120.39     15.71 o 
   0   0  28       43.01       49.01     15.68 o 
  -3   1  28      154.32      150.64     13.07 o 
  -1   1  28       25.76       13.73      8.20 o 
   1   1  28       17.84       24.12     12.70 o 
  -2   2  28       20.93       16.11     10.86 o 
   0   2  28       74.37       77.14     12.25 o 
  -1   3  28       12.79       27.69     13.95 o 
   0   4  28      136.38      133.92     23.84 o 
  -2   0  29        0.03      -17.31     17.96 o 
  -3   1  29        4.26       -2.94     15.68 o 
  -1   1  29        2.23       20.33     11.22 o 
  -2   2  29       21.62      -15.35     15.35 o 
   0   2  29        0.01        3.44     11.88 o 
                                                 
